# Supplementary material for: Disulfidptosis-related signature elucidates the prognostic, immunologic, and therapeutic characteristics in ovarian cancer
Source: Front Genet. 2024 Apr 17;15:1378907. doi: 10.3389/fgene.2024.1378907 (PMC11061395; doi:10.3389/fgene.2024.1378907)
Supplement: Supplementary file 1 [file DataSheet1.ZIP]

Archive with 9 entries (8 files):
- Supplementary materials/
- Supplementary materials/Supplementary R script.R
- Supplementary materials/Supplementary_Materials.docx
- Supplementary materials/Table S1.docx
- Supplementary materials/Table S2.csv
- Supplementary materials/Table S3.docx
- Supplementary materials/Table S4.csv
- Supplementary materials/Table S5.csv
- Supplementary materials/Table S6.csv
