# Supplementary material for: Disulfidptosis-related signature elucidates the prognostic, immunologic, and therapeutic characteristics in ovarian cancer
Source: Front Genet. 2024 Apr 17;15:1378907. doi: 10.3389/fgene.2024.1378907 (PMC11061395; doi:10.3389/fgene.2024.1378907)
Supplement: Supplementary file 1 [file DataSheet1.ZIP › Supplementary materials/Table S2.csv]

	logFC	AveExpr	t	P.Value	adj.P.Val	B
SLC7A11	-1.48578190275501	3.42835063025263	-12.0017108196416	2.49478841583884e-28	4.51831129992572e-24	52.6041475466296
MEGF8	0.785909413797015	5.68398450650166	8.33236636118257	1.48914476726057e-15	1.34849504399281e-11	24.7136712786007
PLA2G12A	-0.52349255493757	5.43444998086235	-8.13942944392115	5.83715434777694e-15	3.52389007975294e-11	23.3911679068449
ARHGAP35	0.578553384930268	6.32644835450808	7.80762061633	5.81287958411291e-14	2.63192655369672e-10	21.1750126622058
ASAP3	0.63284587699157	4.93128922338175	7.72538778057547	1.01706222118938e-13	3.05881652950849e-10	20.6253028570774
PRR12	0.521695706682866	6.36943137316471	7.69970029337342	1.21024757075897e-13	3.05881652950849e-10	20.4666122350759
PLXNA1	0.601117115488043	6.57855999065945	7.69162259253169	1.27816858124016e-13	3.05881652950849e-10	20.4139075053933
HSPG2	0.950195482584187	7.81589390204359	7.68340293018351	1.35114197096063e-13	3.05881652950849e-10	20.3588430069441
MGST2	-0.573778386751489	5.5584433702424	-7.46860158164502	5.6806674334912e-13	1.02882567887959e-09	18.9729782601998
LINC02762	-0.918539058315189	2.79776242264534	-7.2241317301314	2.81122947404764e-12	4.62856154586153e-09	17.2930546721882
RIMS3	0.879324602192328	1.69684964087863	7.17341663443234	3.89837922421263e-12	5.88362884414291e-09	16.7741139396147
CIC	0.579767594148325	7.53622884690026	7.10893593976324	5.89336763905577e-12	7.17847666205201e-09	16.7180901048225
USP53	-0.930024484875042	5.51429441762435	-7.10755980079262	5.94540058145769e-12	7.17847666205201e-09	16.7104084757669
FLNB	0.506562041287853	7.50121589074811	6.96462023223646	1.47153146681358e-11	1.55818675654551e-08	15.8367559109178
ACTN4	0.566606599594042	9.84335934802767	6.95650119243233	1.54863682943069e-11	1.55818675654551e-08	15.7905322503102
GMPR	-0.85646219343413	5.60670954975376	-6.84423359290093	3.12385660862042e-11	2.82880835193622e-08	15.1136303673328
SLAIN1	-0.681352769942145	4.63693865601964	-6.80383030892589	4.01295647335984e-11	3.02827727870917e-08	14.8769968196382
GRK5	0.555632509160543	1.95446875049596	6.81297091666789	3.79225906542121e-11	2.9861566927758e-08	14.7154567579675
PDE2A	0.62911719103301	1.40715423060443	6.82820230966592	3.4507023990443e-11	2.97598434043292e-08	14.6980109429135
NUMBL	0.507241517398388	5.45878380820641	6.75453846322471	5.43900357161741e-11	3.94023174742251e-08	14.5810245668149
DCHS1	0.824407527374749	4.15807110816483	6.7453821041558	5.75401368176477e-11	4.00811314578622e-08	14.5287988517244
SEC24B.AS1	-0.54021869066552	0.538492113169129	-6.81879496245831	3.65790508112113e-11	2.9861566927758e-08	14.4610714576187
C2orf88	-1.26458991660245	5.33599006681316	-6.68719107594655	8.21841547013865e-11	4.97058601353805e-08	14.1865244522257
SIPA1L3	0.529085033807207	6.37938787915936	6.63433180518961	1.13383515139936e-10	6.03967306676289e-08	13.8707630067956
ARHGEF10L	0.518772819720544	4.48927007276967	6.56803644623055	1.69300919934021e-10	8.14286231364211e-08	13.4987016509645
NDUFC1	-0.541710674172614	5.61137438489088	-6.56682858455329	1.70537260024924e-10	8.14286231364211e-08	13.4818812003393
NCOR2	0.532510291804046	8.31740140886216	6.51753367741127	2.29302453520344e-10	1.05361024100856e-07	13.199278373294
LRP1	0.687437354248495	7.82248450022009	6.51095227784261	2.38518137492965e-10	1.05361024100856e-07	13.1593530248158
LINC02763	-1.12103395144603	-2.05222272095434	-6.68689003060653	8.23353654718908e-11	4.97058601353805e-08	13.128340355433
C11orf71	-0.560530603573382	3.25270613118423	-6.4746468153498	2.96269140725561e-10	1.27474497396752e-07	12.9420323738942
DYDC2	-0.888029534714047	1.57416441676787	-6.46197190385173	3.19497357231577e-10	1.29364854287772e-07	12.676862115236
TTYH3	0.572600758414734	7.09019592740209	6.40174934423806	4.56618256517808e-10	1.75953473272213e-07	12.532839111794
GPR153	0.70635646536811	4.33176011378462	6.30770318014867	7.93466669858763e-10	2.71141035053058e-07	12.024036291596
LOC100506885	-1.10063089959518	0.299902035779272	-6.29132834086123	8.73041009778753e-10	2.77397293475491e-07	11.5430192862503
LNC.LBCS	-1.10063089959518	0.299902035779272	-6.29132834086123	8.73041009778753e-10	2.77397293475491e-07	11.5430192862503
DACT3	0.767260360369899	1.87566204836548	6.24328834790599	1.15432088166534e-09	3.54337381149848e-07	11.5341853629065
LTBP1	0.760540637464163	5.40268508263587	6.21756088583613	1.33964646332947e-09	3.98531544573498e-07	11.5076497033041
PKD1	0.509153659817436	6.08050962655472	6.18133899029298	1.65075522963353e-09	4.67137936935827e-07	11.3002297655213
LOC105371267	-1.05840158409146	4.32529623093307	-6.16333670464465	1.83064911077748e-09	4.94849045452104e-07	11.2273226647414
PPP1R13L	0.559573761327691	5.14496379305764	6.15480696418352	1.922448662709e-09	4.97392396147467e-07	11.1652458685568
ANKRD44.AS1	-1.42773273846327	-1.52185149848972	-6.28406403978306	9.10796434192391e-10	2.84404038269972e-07	11.1561741558575
ADGRA2	0.724656322085929	4.3119385952105	6.09798122128002	2.65975443706674e-09	6.48350432355344e-07	10.8710989283276
LYPD1	-1.11545715391367	6.21781099136849	-6.07202350542927	3.08252913749282e-09	7.15739553963236e-07	10.7023470474377
NID2	0.856775368746822	3.49731676266582	6.04751075698122	3.54170390438421e-09	7.91898758176574e-07	10.602351367756
LINC02453	-0.720021572043451	-0.550737884781489	-6.10222761248529	2.59621712268048e-09	6.48350432355344e-07	10.4209104947214
C9orf116	-0.620474127861889	3.24399476498351	-6.01089804474417	4.35444367238647e-09	8.95205158695652e-07	10.4029669600138
RIBC1	-0.692689168666659	1.92950216421078	-6.00257354294571	4.56323749301759e-09	9.10018276220104e-07	10.2687375375502
KIF26A	0.957847900628688	0.883524291987511	6.02367471484617	4.05201575202665e-09	8.63365379822995e-07	10.2443830799668
FAM181A	-0.897217483162321	2.83106958225845	-5.96776887084607	5.54726251643666e-09	1.080284639088e-06	10.1590021974672
SNHG8	-0.645776779126387	5.46672082083589	-5.94068397297061	6.45369774753826e-09	1.17660628231018e-06	10.0013638726289
LDLRAD2	0.543346519908812	1.28703433561536	5.96274305855597	5.70549064672029e-09	1.09927809683778e-06	9.98678212114019
DAGLA	0.58972018923077	3.15235269214752	5.92611001176812	6.99971638426311e-09	1.24286140622931e-06	9.95326250773811
HSPB7	0.840770153201769	1.24633391578937	5.94690374260145	6.23354384692349e-09	1.15199706746563e-06	9.90051893662006
LINC00511	-0.711745845561277	3.57595115062284	-5.90484655337269	7.87808969850366e-09	1.37192387047692e-06	9.84705229889593
LINC00673	-0.711745845561277	3.57595115062284	-5.90484655337269	7.87808969850366e-09	1.37192387047692e-06	9.84705229889593
AHDC1	0.509802962773465	6.74346211133901	5.87465160732484	9.31276760166705e-09	1.5511169910642e-06	9.64176727245357
MDH1B	-0.630762180585656	1.96813431254138	-5.85993785546304	1.01013362310804e-08	1.6631390952827e-06	9.53764312591737
CASTOR2	0.612600887212255	1.8993926955619	5.84276732018498	1.11041528991961e-08	1.7956010103334e-06	9.44351709551069
TFCP2L1	0.9843136248251	3.29012605288604	5.80463608646938	1.36909754745621e-08	2.11929279333158e-06	9.32367432565007
KLHDC9	-0.539469903445495	3.74235391398061	-5.76779230462095	1.67443656398639e-08	2.46493841549079e-06	9.13243749819784
ADAMTS7	0.749974546074263	3.11196308028831	5.76562231075385	1.69435612850756e-08	2.46493841549079e-06	9.12081540974165
PEAR1	0.550909811883134	1.5592818539448	5.749931869962	1.84542352738941e-08	2.61113011754294e-06	8.94201991612238
MAP3K10	0.506551840969802	3.86938894578157	5.70863791542476	2.30851458459587e-08	3.03232992652207e-06	8.82628165044218
SNHG6	-0.538851910296724	6.40965787970938	-5.70816844968168	2.31438134905765e-08	3.03232992652207e-06	8.77150439035091
HEYL	0.581510129092904	3.20293952751734	5.68370730521491	2.64101251893882e-08	3.32162345350701e-06	8.7049955122732
LOC102723582	-0.537267187460869	1.45820947068847	-5.70357136213084	2.37260278938604e-08	3.03883400135087e-06	8.70128634048129
ASRGL1	-0.814509013813836	5.65539195493616	-5.68923283283643	2.56351523535476e-08	3.24670100891679e-06	8.68132150292706
LEMD1	-1.00890630320286	3.65571154570888	-5.66489403035802	2.92237269337774e-08	3.55194019146559e-06	8.60792780895024
GJB1	-1.12269533868777	4.18982251610792	-5.66150922530533	2.97600335266516e-08	3.56943024636548e-06	8.5793392401305
CACNA1I	0.997816946779267	-1.3262510267136	5.71215450380187	2.26502739236279e-08	3.01631699287371e-06	8.38031950350709
TIGD4	-0.512039382013985	0.0783631095175758	-5.6544872469798	3.09033825526479e-08	3.65811216608501e-06	8.3023353773508
LRRC6	-0.612344893940429	2.51608728084961	-5.56276472261253	5.03954786710099e-08	5.15656787689639e-06	8.08387078716941
LOC101929243	-0.554951128320788	1.79766212955573	-5.57133348277587	4.81578258986304e-08	5.00147906670823e-06	8.08197319380676
DNAJB13	-0.920473538830094	2.49385371827082	-5.51534881359672	6.47298083621969e-08	6.10584145441535e-06	7.84973767060795
EPHA1.AS1	-0.857923125700539	-1.22911589126033	-5.57067041251032	4.83274715186318e-08	5.00147906670823e-06	7.73178014934378
DOCK11	0.642822312736278	2.72170660473511	5.44925962422523	9.14946656292689e-08	7.69847416791796e-06	7.53466237579663
HMCN2	1.07822935219131	1.56662232138579	5.46084526647981	8.61297915615829e-08	7.46716345550314e-06	7.52957870937789
ATP5ME	-0.522691528915187	6.23986771575208	-5.45989121024739	8.65597679413321e-08	7.46716345550314e-06	7.51347470513246
AOC3	0.796990194025537	2.15579971755729	5.42654286564125	1.02972708005308e-07	8.43863671802778e-06	7.40413469243071
LINC02303	-1.45952056805265	-1.79305286284644	-5.49496271902836	7.20472351800103e-08	6.6210070985034e-06	7.2981726915982
CDH23	0.766772456126736	3.38185460905582	5.3755999019776	1.34029702415573e-07	1.0242244474466e-05	7.17773116750058
C19orf71	0.513105035413142	0.504526613494157	5.40238505623041	1.16712366295154e-07	9.27095467531377e-06	7.15707068285181
FLNB.AS1	0.59967287107753	-0.451740326409307	5.41192862291553	1.11083945850076e-07	8.94151708129215e-06	7.09871489359445
LINC02167	-1.64098835903705	-2.70496094617407	-5.47417519064906	8.03350797316386e-08	7.16723462571284e-06	7.06528747175678
ENOX1	0.684018764169744	0.515512862159733	5.37567250995572	1.33979546085713e-07	1.0242244474466e-05	7.03401724399281
LINC01091	-0.813577969021757	0.163015189785018	-5.37183051279875	1.36658727404483e-07	1.03557582092995e-05	6.98089461437216
LZTS1	0.61976284170884	2.41907289953256	5.32411590131901	1.74589898592747e-07	1.25976002128017e-05	6.92623143224173
UNC5B	0.60810806309723	6.0231598519445	5.33586033468852	1.64401130337831e-07	1.2005922869147e-05	6.9047838348676
CCDC160	-0.932828391960038	0.613361689091799	-5.33243256433985	1.67313647409196e-07	1.21208698729118e-05	6.84334590795351
SCGB1D2	-1.14167649949367	3.61002346776448	-5.30325355298972	1.94220022566577e-07	1.38484993256035e-05	6.82462835813502
LINC00871	-0.990276623688259	-1.16792680875768	-5.36513992863518	1.41449044097582e-07	1.06000107238703e-05	6.79863717723987
LDLRAD1	-1.14776978995899	1.6437620016754	-5.28976297010251	2.08036763525913e-07	1.4547312062617e-05	6.72751723188041
PIH1D2	-0.553175703056636	1.17194454020499	-5.29248432078435	2.05174965960418e-07	1.44588475039266e-05	6.70683810141751
CACNA1G	0.906379755918297	0.655022606590415	5.29155277776038	2.06150258653684e-07	1.44712687382824e-05	6.65904979790844
CSPG4	0.567471956637028	3.62856079779266	5.26154442124052	2.40089308799089e-07	1.61645259169528e-05	6.62279345596179
HTR6	1.00997158796556	-2.95114740768491	5.36529633266343	1.41335223190472e-07	1.06000107238703e-05	6.54650644049913
PART1	-1.12776960230918	4.18428460616604	-5.2346528390039	2.75062021021916e-07	1.78553701173044e-05	6.47460392218606
PRX	0.539287795926525	1.93400098792234	5.19521501538255	3.35430268750419e-07	2.09858061339879e-05	6.3053128324687
EIF4EBP3	-0.590130532793522	3.06145800268358	-5.18912719373027	3.45825875880384e-07	2.14494946509234e-05	6.29485262305306
IL6R.AS1	-0.690323386223354	-1.33987839555962	-5.25548236311824	2.47575215148252e-07	1.6606795265e-05	6.2886420462415
ATP2A3	0.601042347922305	3.26095893640544	5.18418177161353	3.54499916677544e-07	2.19124504810478e-05	6.26788376582721
CDH20	-1.20237556644136	-1.49947671809875	-5.24813829963397	2.56947824336427e-07	1.70460880826265e-05	6.2350585611864
FAM181A.AS1	-0.721374560785701	0.151098724992262	-5.19485740941587	3.36032454246397e-07	2.09858061339879e-05	6.1752331514804
DDX39B.AS1	-0.736814082528655	-2.81088824216678	-5.2693322254174	2.30793926360228e-07	1.57139428583086e-05	6.14930290427322
ZCCHC24	0.5330981666317	4.00388469139575	5.15690073847814	4.06272192765997e-07	2.4283814135924e-05	6.11191543109887
LOC101927533	-0.742613370820874	-2.51015837982756	-5.24108660402056	2.66270615424969e-07	1.75360986034968e-05	6.07038203251659
LINC01231	-1.14019956023692	-2.33054547196132	-5.23506052394597	2.74496686894684e-07	1.78553701173044e-05	6.06876138247041
ADAMTS10	0.620198285947362	2.39011820286521	5.13760956737035	4.47226982963169e-07	2.6121546908838e-05	6.05459075663827
C1orf194	-1.22089158466468	0.746714775141191	-5.15100368281809	4.1838963620985e-07	2.48441137750708e-05	6.02880479703625
PIK3R5	0.559652871127069	2.27357888508085	5.12148996409433	4.84490056759078e-07	2.79445841336422e-05	5.97826702376924
LINC02482	-0.640684497708812	0.967651349591577	-5.12263559800596	4.81745394949669e-07	2.78750506323752e-05	5.91786907912399
LINC01970	-0.623164926701378	-1.66488919823379	-5.15148288844478	4.17392023523326e-07	2.48441137750708e-05	5.79491303465631
HIC1	0.584409684104199	3.06587858195021	5.07771263599368	6.01495849853983e-07	3.28123233033298e-05	5.77824131273293
BTLA	-0.708547404304164	-0.737529501146786	-5.11547021827668	4.99162555767544e-07	2.84882911525143e-05	5.74053123474596
KLHL29	0.601945992887561	3.14278818727981	5.06745297941538	6.32639264515557e-07	3.41003860703609e-05	5.72937913476821
TIMP3	0.89696816668895	2.87880270587131	5.06611779343935	6.36805234850162e-07	3.42230848913095e-05	5.72842221301049
UBXN10.AS1	-0.789776123258733	-0.683199739043261	-5.10816898757111	5.17536483748566e-07	2.91090163266158e-05	5.71387914041714
ARHGAP26.AS1	-1.16177213629433	-2.54348106509605	-5.14876507321349	4.23080662559487e-07	2.50405682340355e-05	5.66996512619901
PTH1R	0.792236703440557	-0.092713426365398	5.07963657542992	5.95823259267236e-07	3.26010726543472e-05	5.64344096164719
CASC1	-0.785126820075607	1.55027399550205	-5.04433479080534	7.08639582604451e-07	3.66690613729977e-05	5.60261276978253
A1BG.AS1	0.60931572173541	0.180445858673338	5.0650598111479	6.40125128108906e-07	3.4225603480745e-05	5.60232429187773
PDGFRB	0.629252608250908	5.51473513985684	5.05520421383647	6.71866897714894e-07	3.5180654061475e-05	5.57634879235991
MIR600HG	0.605250024328353	2.20935486141462	5.02941434901974	7.62302081139529e-07	3.87806102451951e-05	5.5589127959977
PDE1C	0.790637157233282	-1.17380561160939	5.07435171990535	6.11530892165297e-07	3.32595675315486e-05	5.51757484099667
CRACR2A	0.609100440246968	-0.0845372159996639	5.04922552704985	6.91858822587875e-07	3.61102453483833e-05	5.51133691863074
HCG14	-0.764818714460758	-1.96556680143557	-5.09161175641522	5.61662012860686e-07	3.09260639385392e-05	5.50152519765605
FILIP1	-0.75483211898406	3.30522453710439	-5.01689801113331	8.1033061225026e-07	4.03891090730895e-05	5.49345309902703
NCCRP1	1.10142735928763	0.692583838320044	5.03060799845668	7.57868280947842e-07	3.87806102451951e-05	5.48993269811376
CELA2B	0.687003883010779	-3.09350085122809	5.11067605393459	5.11154701712502e-07	2.88396348994241e-05	5.43754166465726
SCGB2A1	-1.10924473071002	4.90298733613583	-5.01384726126531	8.22473397315592e-07	4.08104539692676e-05	5.40794439938495
ARHGAP33	0.555448389904506	4.49990583496439	5.00737277248249	8.48829231816989e-07	4.20031317416325e-05	5.39278112628781
SH3PXD2A	0.501078820900331	5.78368719423658	5.01653869269726	8.11751736657534e-07	4.03891090730895e-05	5.39095897442678
CFAP53	-0.565432051122258	1.13055234657918	-4.98208321669325	9.59820030027731e-07	4.58662284006128e-05	5.30470644812271
COL16A1	0.629195875249514	4.6917306490902	4.98632015229942	9.40294048639771e-07	4.5171526564761e-05	5.28739512536555
SPATA12	-0.550269817914478	-0.119305772111984	-4.9937722889064	9.0687845893662e-07	4.40334471040245e-05	5.26812146983406
HLA.DOB	-0.734701675473545	1.23230908095845	-4.96929461181414	1.02116246036382e-06	4.8414328061909e-05	5.25419932649389
CEP295NL	0.626894631543248	-2.16288142378818	5.02939457763812	7.62375732550951e-07	3.87806102451951e-05	5.21490916943966
C2orf73	-0.918761909517122	-1.66449484121744	-4.99317061054154	9.09533233322088e-07	4.40442684189742e-05	5.11965919414297
MMP17	0.774956678869034	0.254820005999287	4.94611347216361	1.1421450812681e-06	5.23680748527759e-05	5.09134906660854
BMPR1B.DT	-1.13341192586626	0.3676309853882	-4.94248908403202	1.16227101999617e-06	5.29210241240214e-05	5.08380991568146
DLG3.AS1	-0.851992747292083	-2.08073534850406	-4.99480899351122	9.02321788718618e-07	4.3929972891083e-05	5.07968493676914
CASC8	-0.925106585601065	-0.306672771865232	-4.94503107479052	1.14812002032086e-06	5.25090951717958e-05	5.04388548613135
SPATA17	-0.627631559047258	1.93234127927294	-4.90604024103298	1.3846729370358e-06	6.02832008717678e-05	5.00456714771563
ID4	-0.702765256765772	6.849327784722	-4.92711182643855	1.25153541609954e-06	5.59668096814291e-05	4.97481852222825
CAVIN1	0.507416135860742	6.70637736822865	4.92035014461859	1.29285010346554e-06	5.71092883508886e-05	4.94338538359849
NACAD	0.584471147209477	2.85019942437783	4.87754705729532	1.58661644194017e-06	6.6671021763291e-05	4.88051060881786
KRT14	-1.36967078327675	1.84059054839424	-4.86659244052797	1.67158686427356e-06	6.89615255099281e-05	4.82967563039181
PRDM6	0.663590974424674	0.171097369982562	4.88446190928904	1.5351434453804e-06	6.52652181673345e-05	4.82184934330716
PIFO	-0.869730724594869	3.13565955454834	-4.86159716920766	1.71177526686557e-06	7.04590042231873e-05	4.80214370764672
MMP10	-1.47528163120815	-0.506405995416852	-4.8902404185007	1.49336889617479e-06	6.39394895475687e-05	4.79484178494065
EHD2	0.545362240721937	5.97515381562312	4.87666349092845	1.5933123706597e-06	6.67974082060599e-05	4.74952374357787
CAPN9	-0.865405848307091	1.5198528517136	-4.82683923147252	2.01837308602041e-06	7.9983704341647e-05	4.64842773151389
C2orf74	-0.552920445913751	1.2163841017858	-4.82638949774777	2.02266780346057e-06	7.9983704341647e-05	4.6345735534586
ETV4	-0.732900942118441	5.7372106027917	-4.84519549315732	1.85039363861027e-06	7.51400878674228e-05	4.61234665088255
LRFN1	0.61564604186289	3.22737001340363	4.81416352664373	2.14285402471213e-06	8.36405802619856e-05	4.58890350761421
DBH	0.680647347328703	-2.35254617549675	4.88189486860433	1.55406109967952e-06	6.57607490100367e-05	4.58317122817694
LOC105373958	-0.6495408725965	0.921300028286316	-4.81189651728338	2.16588386195572e-06	8.41233030424121e-05	4.55886913101909
C6orf226	-0.504631226536891	2.38637453856515	-4.79780682531568	2.3144585401699e-06	8.71458599189546e-05	4.53749704960653
RASGRP4	0.530494163557082	1.01657542112708	4.79466426327661	2.34891206928101e-06	8.82596400140007e-05	4.49045482849022
SPTBN4	0.632878950973915	1.41522773960457	4.78206822089631	2.49203726176469e-06	9.24862435406154e-05	4.45343472864166
SLC5A1	-1.20362378391438	2.54851368510274	-4.76969013824668	2.64085321820333e-06	9.62640663058058e-05	4.41481207557148
EFHC2	-0.610699872574702	1.83001096380866	-4.76993274384454	2.63785588302896e-06	9.62640663058058e-05	4.41311849690564
S100A1	-0.96604041535519	7.37751031976313	-4.79345618456583	2.36228797734203e-06	8.85784628522597e-05	4.37789017251107
MMP14	0.582591205469684	7.34445630425798	4.78889446762359	2.41346067418399e-06	9.01240954023633e-05	4.35683875898855
C3orf70	0.550358824674131	0.504090722946817	4.76877907680162	2.65213849744179e-06	9.64515669220244e-05	4.35489560459911
SMIM22	-0.739114196112644	5.06937862740467	-4.78261445115803	2.48565995300497e-06	9.24862435406154e-05	4.35360133476371
DEUP1	-0.824502331241681	-0.0635216655882542	-4.76274976825449	2.72800313026383e-06	9.84200491876657e-05	4.29554609055406
LOC102724488	0.676511040824257	-2.30621249880628	4.80186289368333	2.27070935394341e-06	8.58555680778062e-05	4.26438569086452
FOXA2	-1.23378272210344	1.5624298661816	-4.72405020682571	3.26710755042196e-06	0.000112094417938741	4.21208388537092
MEIS1.AS2	-0.534461985386934	-0.167620901646821	-4.723063487465	3.28211286164553e-06	0.000112155369881627	4.12528294481699
LOC440895	-0.922103133766344	-2.11913285235673	-4.75888280564619	2.7777556679416e-06	9.98173271866872e-05	4.11104221273478
FCGBP	0.832441723018163	5.01639248627773	4.72411580258945	3.26611236279565e-06	0.000112094417938741	4.09974342614087
ST6GALNAC5	-0.952078028146372	4.51638759858299	-4.71203235980939	3.45444875000643e-06	0.000117160152268476	4.07203885604462
PADI2	0.715717171324894	3.74581018403261	4.67562141484655	4.08731357862204e-06	0.000132606334030091	3.95945802196408
WNT9A	0.582267808340421	2.39327189787932	4.66030274462034	4.38568097577778e-06	0.000139349242372476	3.94947428892537
EMILIN1	0.673031740769683	5.39318289383232	4.69140023534912	3.80044259286976e-06	0.000126061933698652	3.94171712249222
DENND2A	0.575251354136972	1.72921399750128	4.65737894912932	4.44496165982129e-06	0.000140004696732215	3.9358755555736
ADCY6.DT	-0.708154235632243	-1.15534580012382	-4.68878156825069	3.84667215261282e-06	0.000127129706853961	3.9163901526948
CACNA1C	0.604253478449572	1.9091729003794	4.65010570347983	4.59579076888361e-06	0.000144004094490054	3.90764868198825
PPP1R42	-0.808251868101533	-1.37307261223236	-4.6878283908888	3.86363336795002e-06	0.000127225934412623	3.89496443550778
C17orf113	0.505039783966079	-0.841058455966025	4.6650793923476	4.29046591771384e-06	0.000137530315461443	3.84477952785031
CDC37L1.DT	-0.546806917668375	-0.18243409852956	-4.62893187906096	5.06342894074851e-06	0.000156491060658526	3.74144632736252
IFNL4	0.962506413181553	-3.37835053717891	4.69265166001	3.77853939605161e-06	0.000125565370645671	3.72661483455383
NNAT	0.552275653956579	-0.568052745847781	4.62966161686151	5.04657720252917e-06	0.000156236854213685	3.72096888489443
COA6.AS1	-0.513374889898271	0.851428902876507	-4.60469517086419	5.65489366479843e-06	0.000169213535027778	3.69362574891336
CYP3A5	-0.849257768421632	0.641973425577314	-4.60530453029137	5.6392410132468e-06	0.00016909320197171	3.68758053684039
LOC101559451	-0.614127512412664	-1.3373672686781	-4.63147078419925	5.00503057303146e-06	0.000155625171975769	3.67380563747332
METTL7B	-0.66067176252451	3.9575776301092	-4.60996755239512	5.52083253140127e-06	0.000166924537522885	3.66422755849663
OSR1	0.786745329541401	1.00700215262461	4.59548611544708	5.89659166363791e-06	0.000173930246938349	3.66172830258056
PLEKHG2	0.525004294612851	5.87455689771273	4.61594115962224	5.37263212538869e-06	0.000164478213446795	3.60302892095007
RP1	-0.734533804479676	-0.810495123115405	-4.59385410008964	5.94044784753221e-06	0.000174654952867948	3.56238060280249
LOC107984125	-0.734533804479676	-0.810495123115405	-4.59385410008964	5.94044784753221e-06	0.000174654952867948	3.56238060280249
CFAP206	-0.686821001463169	-1.38400784058764	-4.59674354798686	5.86301378700609e-06	0.000173504971726254	3.53307022501928
TNIK	0.688993238000399	2.65634337753813	4.55675858021902	7.02611255674723e-06	0.000198828007055077	3.51011326767495
LINC02450	-0.972156290326926	-2.21734754469805	-4.59792444931516	5.83164691574899e-06	0.000172859177235892	3.46791415374509
SP6	0.684973979266037	1.44354315173673	4.54298079927407	7.47595398077032e-06	0.000208303080839587	3.4594451642143
ATP1A3	1.08714853170106	1.43925530593377	4.53841147253229	7.63115394863149e-06	0.000211650580648798	3.44075259061613
DLGAP1	-0.923762847744688	2.36037641121932	-4.53249267614529	7.83679207751538e-06	0.000215702342425351	3.41732312418702
LRRC4B	0.661259689776539	0.980976433439951	4.53128351955254	7.87945144051098e-06	0.000216547412805909	3.40058857451202
TSPAN11	0.652192779648088	0.947499622562273	4.52532077308335	8.09309894401866e-06	0.000220412202970108	3.37555256376557
MASP2	0.534220843754344	-0.281154861699788	4.53784944077417	7.65045595627153e-06	0.000211748814982849	3.37223284079169
ITGA4	0.56801761797055	2.05840786105878	4.51047561752757	8.64942867748871e-06	0.000232466233722406	3.33088549052999
NME5	-0.614309818198249	2.01404988545085	-4.50979026450776	8.67597919860332e-06	0.000232466233722406	3.32836023802539
ALDH1A2	1.14646559626619	2.1135123948704	4.50860443711619	8.72210285740985e-06	0.000232988207744174	3.32293098522516
NUAK1	0.556295368483944	3.76742059416595	4.5259425299074	8.07056414134911e-06	0.000220412202970108	3.32199560782643
AADAC	-0.855901824735652	1.19972093032284	-4.51025627302498	8.65791757204006e-06	0.000232466233722406	3.32188125018026
LINC00443	-0.960457918639086	-3.10783114326394	-4.58093099107979	6.29896222309692e-06	0.000184298069180143	3.32154865733275
C20orf204	-0.822127291719482	4.19673635493499	-4.52087966505977	8.25582655517722e-06	0.000223834243623974	3.27308201657426
LOC100130111	-0.594534818051456	3.00279931407363	-4.49885872099883	9.11018476107944e-06	0.000240867965267021	3.25600021798453
XYLT1	0.669621451518609	1.74085764460892	4.49051237718065	9.45566077118953e-06	0.000246487633174121	3.25013579432668
LOC339803	-0.507023709064467	3.88433136738919	-4.50976220330056	8.67706795219375e-06	0.000232466233722406	3.24577976240127
IFI16	-0.516303032513465	6.78559490046163	-4.53066567231133	7.90133520603865e-06	0.000216819821085706	3.23388231326165
KIF26B	0.802693936203618	3.68668696637936	4.50089447016054	9.02777536175221e-06	0.000239430695870332	3.22446390276191
IFITM1	-0.608216419731296	8.30967489787378	-4.51365837065934	8.52714737580689e-06	0.000230500247945132	3.17873556347922
ELN	0.702265831880347	4.86504120793313	4.50744760605069	8.76732532312177e-06	0.000233507395480968	3.17716854753478
GJC1	0.55379047505996	2.11096539439999	4.46689043258374	1.05028777185297e-05	0.000265079216981311	3.15325494095902
SFRP1	0.984110048658205	3.20003525653902	4.4736262837829	1.01934393880322e-05	0.000258924797695163	3.14319639797946
LAMB1	0.506373749627427	5.40114167136948	4.50085457329524	9.02938353925443e-06	0.000239430695870332	3.12577231315973
ISG20	-0.517282517665968	3.62433501254171	-4.47531266876736	1.01173477455875e-05	0.000258077866225825	3.12075501723005
SYPL2	0.557287731149481	-1.20059650561406	4.48337643954099	9.76096749954756e-06	0.000251824618781062	3.10478783393833
CLMAT3	0.653431857739007	-3.053594026909	4.51212345339097	8.58591032155886e-06	0.000231661631125453	3.06589339194571
RFLNA	0.732245470952892	1.79217974713317	4.44412291742405	1.16168488711888e-05	0.000285085026973036	3.0634531852043
ZNF664.RFLNA	0.732245470952892	1.79217974713317	4.44412291742405	1.16168488711888e-05	0.000285085026973036	3.0634531852043
SYCE3	-0.756824759282939	-1.29272031164031	-4.46954386867387	1.0379921372093e-05	0.000262556921745776	3.04531802561456
MKRN2OS	-0.546957120481005	0.851683230782366	-4.44250633191238	1.17001097380051e-05	0.000285965840033751	3.0426481405242
SH2D7	0.6951590819406	-3.0170692792423	4.49994957064949	9.06593662406706e-06	0.000240048506138126	3.02351402875381
VTN	0.578281483462955	-0.861174994630426	4.45660130921118	1.09929969720169e-05	0.000274991944972649	3.0225189193277
SYNC	0.530808187613029	0.246785723929647	4.4425583465707	1.16974218857843e-05	0.000285965840033751	3.022022448784
RAB3B	0.692617022241434	1.17229096292814	4.42676713499676	1.25411976148548e-05	0.00030163828685609	2.98808683654517
PIEZO2	0.765556493760921	1.04801357443995	4.42185246344489	1.28154928909623e-05	0.00030660685831997	2.96609056948047
ADCY7	0.502589934415369	2.87737234171566	4.42079795825177	1.2875090680611e-05	0.000306957929438448	2.94284399804776
CFAP52	-0.641008802100342	-0.28139672971994	-4.41933963525722	1.2957948769533e-05	0.000308385558692526	2.90892730040012
ADAMTSL2	0.510251415673243	2.24978201187775	4.40441011146553	1.38361139077116e-05	0.000321647488711251	2.89928139779331
MINCR	-0.510839659028492	3.14035828804629	-4.40884219864837	1.356963661583e-05	0.000317109275805544	2.87973142132921
LINC01829	-0.953534341595429	-0.528012048617931	-4.41409234265108	1.32603318887325e-05	0.00031311326054346	2.87654989012902
AEBP1	0.726026614490689	7.63352741149522	4.44192145149501	1.17303741478508e-05	0.000286319145810952	2.87010764355104
ZNF221	0.523384262152368	-1.14662031015979	4.42116650724146	1.28542311696497e-05	0.000306957929438448	2.86970823371174
LINC01502	-1.09266130219444	-1.96769257590632	-4.42919289283213	1.24078942506278e-05	0.00029962583036416	2.84374053119258
LTBP4	0.642349992168302	6.84269991831831	4.43672532702453	1.2002559427682e-05	0.000291783025227851	2.8413089042652
COL6A1	0.633139828359013	8.40188194517727	4.42769981299868	1.24897823496376e-05	0.000300801127838146	2.8214505460949
PCDHGC3	0.531656426529408	3.25952533111097	4.39271074365044	1.45638214783911e-05	0.000335579352156669	2.80733869400545
SLC18A2	0.649707984196053	-2.78099755659033	4.43165652725331	1.22738994251318e-05	0.00029678583776844	2.78868790784209
RAPSN	0.873692047057565	-1.56119419977528	4.40651453893525	1.37089672688e-05	0.000319339334552015	2.78712185041721
TYMSOS	-0.596773537978188	0.562377016811175	-4.37894527332915	1.54669884552928e-05	0.000349280084680558	2.78524973300349
EVA1A	-0.511678062888662	3.67521184220562	-4.38984682934803	1.47474634908057e-05	0.000339379048642924	2.76676291563752
CFAP70	-0.538878112496985	1.68380298368404	-4.35932840960739	1.68471902195832e-05	0.000369394021872727	2.72674037979918
IGLON5	1.16041844706176	0.809945541049407	4.35429536430371	1.72198624205975e-05	0.00037497268511349	2.69639696555149
DNALI1	-0.805090278575656	4.57097463717011	-4.38590879950413	1.50036038616632e-05	0.000341799081180607	2.69063246089758
HAND2.AS1	0.773042901720195	-1.50545727480382	4.37908322658094	1.54576768464534e-05	0.000349280084680558	2.68769076629772
C5orf49	-0.774641597994173	1.78142722165809	-4.34806632386269	1.76920195331463e-05	0.000382174735514217	2.68210783046295
TSHR	0.859166553354491	-0.736536008170703	4.36384522572619	1.65193229829202e-05	0.000365300926182745	2.67416943168189
LINC00939	-1.1399110391753	-3.0578451486339	-4.40636505925228	1.37179615858576e-05	0.000319339334552015	2.67371766823491
PAPLN	0.568456776942402	3.14304457052363	4.34790498608756	1.77044118544767e-05	0.000382174735514217	2.63414198066543
LINC02004	-0.692678553713381	-2.41532036222845	-4.37947830190761	1.54310396137971e-05	0.000349280084680558	2.62466266042334
CLCNKA	0.699319517834451	-0.245390318505814	4.34148574317497	1.82042654642959e-05	0.000389542996395494	2.6120311056086
RXFP1	-0.726883377601931	-1.266894750598	-4.3539389655338	1.72465488763479e-05	0.00037497268511349	2.60811231652913
LOC105372233	-0.658881012826787	0.809696177923063	-4.32524324063151	1.95300363647398e-05	0.000407545012894955	2.58408256696911
SPATA31C2	-0.917356759390124	-3.1823494129605	-4.38363634118091	1.51533429112452e-05	0.000344344031951771	2.58013703748133
RYR1	0.655945503867512	4.21878876116611	4.35001030899757	1.75433532314451e-05	0.00038005702197931	2.56702215845446
RCN3	0.526335276355276	5.25581161391783	4.35478359213544	1.71833689767766e-05	0.000374949392214942	2.52709410758106
FOXP4.AS1	-0.67788955193671	-0.667747231310864	-4.32098839804064	1.98923033071305e-05	0.000413627445689368	2.51587304272729
LINC01506	-0.902636432345753	-1.84156361487258	-4.33739989027328	1.85294223633277e-05	0.000393880714110596	2.5101059834075
ADGRD1	0.731895793284456	0.674717276869212	4.30607395044932	2.1213556272146e-05	0.000434122844796424	2.50733766847626
JPH2	0.655494091458343	1.36222895951254	4.27725792990324	2.40076253508952e-05	0.000472610981228329	2.40685571807727
LOC101927318	-0.770406106090532	1.82841793745148	-4.27740110166217	2.39929114940031e-05	0.000472610981228329	2.40584353059846
PCAT18	-0.799343651628546	-3.41439035966752	-4.34013619553383	1.83110556603793e-05	0.00039107491635039	2.40499562306272
TMEM45B	-0.655332021050476	2.84272028917732	-4.28496702069569	2.32274958903291e-05	0.000463130150283573	2.40172696445064
LOC101927760	-1.41554437175371	-1.19656237495863	-4.29603508830494	2.21496770197925e-05	0.000446221135156243	2.39486147505318
SLIT3	0.687967155026557	4.94874017908314	4.31727801434288	2.02134497314351e-05	0.000417906150783129	2.38999257999304
LMOD1	0.556105534136339	2.76445110695461	4.2700293349856	2.47618193141249e-05	0.000482977781076441	2.34724330558896
MRVI1	0.543416122832944	3.19203468725706	4.272016738753	2.45522384099052e-05	0.000481239815846097	2.32915591034308
PHLDB2	0.554485482580906	2.80026096320137	4.26580448206717	2.52130407027244e-05	0.000488377946702718	2.32868346990117
PALM2AKAP2	0.621784971053104	-2.21770353226032	4.29363609503174	2.23791567880467e-05	0.000450343231764794	2.32387923797836
SLC25A48	-1.15512082934217	-1.87206614362048	-4.28336322061247	2.33877719244664e-05	0.000464447299697381	2.30884843125755
HIPK4	0.523810769466271	-2.30251267883785	4.28905588931948	2.28236082921909e-05	0.000458268702638437	2.30137640688677
BMPR1B	-0.513579734907148	4.1022406347143	-4.28197039317455	2.35278210889651e-05	0.000466206091621715	2.30036949963438
ST6GALNAC2	-0.605470389408835	5.3200582467523	-4.29636431714175	2.21183600985844e-05	0.000446086436242163	2.28821443433852
CFAP43	-0.574353245764628	1.90713000897114	-4.23719223227111	2.84820334363441e-05	0.000526365415883294	2.2493617177767
SERPINI2	-1.13776983302075	-0.967435305699552	-4.24943222480798	2.70369177683691e-05	0.000508479353793284	2.23455725325477
NXNL2	-0.766994711308972	3.27087033617597	-4.24498692249972	2.75534648759607e-05	0.000514985348161533	2.21811650581266
LINGO3	0.586742554457974	-1.96289135087724	4.25857418007866	2.60035231975299e-05	0.000497635240220114	2.21319154617515
PTGIS	0.768668756485375	4.41210833655853	4.26382814138333	2.54268029368552e-05	0.000490943313421519	2.20860716798986
CCDC116	0.512698990810723	-2.78938761206093	4.27110135148565	2.46485588891482e-05	0.000482605459504176	2.20162037666639
PRSS1	-0.89372320199219	2.3319126375303	-4.22377019399174	3.01513756608198e-05	0.000551030842172662	2.18660459513683
IGF2.AS	1.54901808855488	-1.24965055115157	4.24008456557256	2.81340422328909e-05	0.000520765619361731	2.18515887190257
SCN4A	0.753816402388231	-1.83251968565755	4.24796931600234	2.72058795448015e-05	0.000510596564182279	2.18260755284878
COL6A2	0.60538098075261	8.38025254833028	4.27004668993602	2.47599817812531e-05	0.000482977781076441	2.17973067776832
ABCG5	-0.578472452561913	-1.62306252911949	-4.24240199208097	2.78581531541739e-05	0.000518007198947888	2.17499112515266
GFRA1	1.05829639932742	0.756753977435637	4.21013537780462	3.19425402201727e-05	0.00057299179040439	2.14501239388586
CLDN10	-1.06392520540013	4.25332750302201	-4.24343063780633	2.77365223930234e-05	0.000517174736349728	2.1418491174072
CRISPLD2	0.684289841854459	4.3235804744188	4.24266662366358	2.7826813615323e-05	0.000517956239863427	2.1297092143134
DAPL1	-1.05135790709085	4.93806792493528	-4.24961341460502	2.70160607213692e-05	0.000508479353793284	2.12240862149804
TMEM119	0.701624574407717	3.0447491008974	4.21607411427232	3.11502518665232e-05	0.000564162211554602	2.120218024339
CFAP300	-0.602406844666833	2.04890562415348	-4.20085200018187	3.32196669841111e-05	0.000588476747918396	2.1068852929374
SVEP1	0.856783844318923	2.19146115464747	4.2001617033135	3.33165524509823e-05	0.000589253985780996	2.10041684895626
UGT2B7	-1.12779615918514	3.93808027859708	-4.22195539220465	3.03841279914311e-05	0.000554724739972589	2.08019998657268
FBLN2	0.761771666834019	4.59795032227137	4.23157428560461	2.91697307511296e-05	0.000535663532222464	2.06821201420025
PRKG1	0.565028676158963	1.22188474922242	4.18481240950982	3.55417952576659e-05	0.000621929907160954	2.05444221391428
BCAT1	-0.867406008915434	6.55035501226186	-4.23994893051154	2.81502700764803e-05	0.000520765619361731	2.04176582232196
DEFB1	-1.1219988818068	3.72414647271531	-4.20472022294874	3.26817013432534e-05	0.000582577060066597	2.02940440316349
F13A1	0.649237440011024	4.12925002657583	4.20736995669486	3.23180010612893e-05	0.000576661396276857	2.00460473012549
TMOD1	-0.631588263570185	5.35989953361397	-4.21822719958709	3.086766639798e-05	0.000561451778787268	1.97507332768205
ARSI	0.682892756873957	0.227327731957105	4.16504362283681	3.86170514239638e-05	0.000657324641296437	1.96623687854931
SSC5D	0.637757810892857	3.4362611900049	4.18276337209519	3.58493588076419e-05	0.000624070355981953	1.96259347662961
LRRC46	-0.607446742854101	1.67044763924226	-4.15872644277968	3.96520994397161e-05	0.000671158105563269	1.95409270294795
APCDD1L	0.794602979755456	-0.253391770271429	4.16465035202567	3.86807286641624e-05	0.000657790306888869	1.95140043456663
PDZRN3	0.509703900482163	3.73617435757989	4.18594051827668	3.53735398961574e-05	0.000619584314370702	1.9504429585455
SPEF1	-0.661765191690673	1.59891329441457	-4.15098365588324	4.09568021130136e-05	0.000686187458898047	1.92580319299348
TRIM9	0.584932823725549	-0.428238131592138	4.15656998506886	4.00114401285061e-05	0.000675346870612651	1.9162211338185
ZNF469	0.649474993015231	3.8556040104809	4.17829527942838	3.65288482705152e-05	0.000633534414512514	1.91233021407257
AKAP14	-1.00315336710453	-2.04132195796344	-4.1759433292391	3.68914377874752e-05	0.000636931200923703	1.91052080644979
TMEM121B	0.502555417647216	0.205247173142344	4.14965511382232	4.11847401366366e-05	0.000688745895698073	1.90900116609268
OLFML2B	0.631775225308667	4.1751187726216	4.18230382868053	3.5918684447648e-05	0.000624302585442757	1.90257879196393
ADORA2A	0.500809251440069	-2.97794707820389	4.18611333708507	3.53478314604323e-05	0.000619584314370702	1.88644798375426
AK7	-0.545779387440231	1.7321274256412	-4.13605740824764	4.35882429139045e-05	0.000718313619120769	1.8678901369233
SRGAP3.AS4	-0.744395644190745	-2.60481931364059	-4.16908992949641	3.79676607681355e-05	0.000651274413241051	1.85126000544912
RTN1	0.573915069368647	1.99617722314759	4.13200451197082	4.43300861710783e-05	0.000723835051236315	1.8469108948891
MOXD1	0.80936860014677	2.04847551272494	4.13074666824711	4.45627564534532e-05	0.000723835051236315	1.84080462023904
CXCL12	0.746298427180568	5.08105882606822	4.17682762849241	3.67547087568044e-05	0.0006357827414465	1.82527114603581
SRL	0.599801304881755	-1.00805502493172	4.13435290630419	4.38987833430622e-05	0.000720807674638441	1.81405571780287
TRIL	0.527003548157993	3.5337714446445	4.14339413338588	4.22753006726231e-05	0.000702429330717319	1.80199406200743
LOC101928659	-0.579272417788512	-1.24190288672995	-4.13273129482726	4.41961769317372e-05	0.000722984163991073	1.7982247231418
PTGDR	0.613799407918121	-2.30985335767711	4.14760314624433	4.15391725178996e-05	0.000694018407261698	1.79411181295918
ADRA1D	0.649171991015686	-1.50555218741705	4.13147189372145	4.44284659401542e-05	0.000723835051236315	1.78122153958509
KRT13	1.09407209591532	-1.59534267604259	4.13087272172543	4.45393873228036e-05	0.000723835051236315	1.77409183291537
GRIN2D	0.605789676594698	2.49574588886264	4.11697371983519	4.71876736289683e-05	0.000756297307163048	1.77121502560946
CA8	-0.882965113331881	2.92458914665381	-4.11966647550958	4.66631677864107e-05	0.000749647131213201	1.75713034178234
HDAC4.AS1	-0.504516383366689	-0.84729338066883	-4.11581962467543	4.74141868754738e-05	0.000758585104683486	1.75389102891484
COL5A1	0.792930679054775	7.29308955395589	4.16580183499503	3.84945658141805e-05	0.00065706838086567	1.75261739076548
LYPD6B	-0.579660348433507	5.40213562192451	-4.15775514420142	3.98135692403375e-05	0.000672633910925142	1.73547456010984
PCBP3	0.731926138196494	0.0747126504884961	4.10153435840408	5.03050349764883e-05	0.000794310800749067	1.73013240652361
ADAMTS16	0.901781491333709	0.536427308151943	4.09885023012805	5.08666051845783e-05	0.000799691915362759	1.72910306431568
FLRT1	0.747863691829139	-1.01392491994182	4.10763075077734	4.90513917691124e-05	0.00077742458367207	1.71783555972415
CCN4	0.657555432649894	2.40558373995179	4.09771778399615	5.11053191410483e-05	0.000801357952349373	1.70296406569398
DYNLRB2	-0.727117630264955	-1.25124271301825	-4.10282449535671	5.00372181260222e-05	0.000790771428865958	1.69091562448806
DYDC1	-0.692850248832128	-2.71048029629914	-4.12437138950677	4.57600202811897e-05	0.000738645033255461	1.68772701734115
CILP2	0.572819960364195	4.07358743085165	4.12363309137235	4.59006333875046e-05	0.000739596415730513	1.68240474530458
ACTA2.AS1	0.675524014223663	0.076300941370983	4.08828126306384	5.31363596459356e-05	0.00082252359790388	1.68210515704108
LINC00239	-0.571691297863261	-1.10520760703455	-4.09192092322485	5.23440551847165e-05	0.000814004839624887	1.65834185601878
PLAAT2	-0.736267905424228	-0.218935863413999	-4.08263644931523	5.43877663949652e-05	0.000835468055283473	1.65453730101625
SST	-1.44105192076288	3.89767988818191	-4.10756919328265	4.90639003443861e-05	0.00077742458367207	1.6444691897157
NTN1	0.577173992174759	4.7604732049137	4.12466076200224	4.57050195862729e-05	0.000738415352120418	1.63798674221905
FAM183A	-0.91329276366157	0.591919937863453	-4.07348872129361	5.64754546879689e-05	0.00085427507878441	1.63736791475986
AADACP1	-0.847910189856088	-0.209488127473482	-4.07601810442168	5.58907010220556e-05	0.000848479871090067	1.63095893684381
MEG9	0.683099828513354	-2.17446287788824	4.09669351690589	5.13221472499851e-05	0.000803464638017585	1.62312681646148
FN1	0.762533390462281	9.48475911963646	4.12374888616772	4.5878552438303e-05	0.000739596415730513	1.61917807789205
PCDHGC5	0.590390502675076	-1.70874289175161	4.08804263137586	5.3188703078401e-05	0.000822630744195492	1.61742303018337
SLC17A7	0.733081754791254	-1.53356962339798	4.08509352102299	5.38396474737046e-05	0.000828453572978984	1.61533061178912
LYPD3	0.611351048044139	2.39832506209874	4.07240040364431	5.67288427940586e-05	0.000855467170560529	1.60831069803172
WDR49	-0.895734793786296	-0.623276557153416	-4.07258401131297	5.6686018569211e-05	0.000855467170560529	1.60660217921639
ZBTB16	0.90812143745314	0.0577118961805197	4.06614448219356	5.8206478951121e-05	0.000871941720664808	1.60176507968163
TMEM151B	0.69703624389008	-2.48254182398933	4.09280480543829	5.21533492559166e-05	0.000812166215282808	1.59179673802468
DACT1	0.567599563711063	2.02779459231848	4.06320712406483	5.89128349834362e-05	0.000879373198901991	1.58875089263646
SMPX	-0.649922787618681	-0.97512785459949	-4.07030224085654	5.72204030415039e-05	0.000860729833459035	1.58654947200833
SPDEF	-0.940779902298895	3.51143369566529	-4.08331833526651	5.42351227680533e-05	0.000833830482557057	1.57671307755585
TENT5B	0.543971865959099	2.25010429860582	4.05190364350373	6.17077853630022e-05	0.000908609512771815	1.53849405940899
CDK6	0.584913569741987	4.27995317147752	4.08913415399211	5.29496798292535e-05	0.000820374664454748	1.53396635993018
LINC01136	-0.563904291285215	-2.2014184517912	-4.06477787008543	5.85341049837645e-05	0.000875401466028868	1.51058606624263
TINCR	0.646809645455552	-0.168919199795188	4.03901690398079	6.50479142770395e-05	0.000943976582909826	1.49945349282175
LINC02601	-0.542284553331829	-2.31025967917945	-4.06312429034912	5.89328719453e-05	0.000879373198901991	1.49886589257657
DOK6	0.50194646089417	-0.251210350278474	4.03575410055784	6.59204666579342e-05	0.000952061859363514	1.48588291944929
ACADL	0.801069464858101	-2.55875575108629	4.06040655299508	5.95938809677409e-05	0.000886856843226586	1.47520724804353
TRPV3	0.682662955426771	-0.917786413470276	4.03735263080442	6.54916006714421e-05	0.000947378897572274	1.47196047657122
CDHR5	0.638054739957739	-1.27141138982714	4.03915987379377	6.50099327970172e-05	0.000943976582909826	1.46516584775884
RAMP2.AS1	0.659383182519668	-0.8451773658265	4.03392212129759	6.64152453857209e-05	0.000956918463946532	1.46232489176405
LINC02387	-0.686010523193417	-1.32767024390928	-4.03835741721767	6.52233872052188e-05	0.00094576522471875	1.46012537040669
LOC100130548	0.56166963835731	-2.79682833515807	4.0543707899242	6.10872002233496e-05	0.000900936712740298	1.44063441810775
LOC101927809	-0.526735110895686	0.792031528119126	-4.01703642759573	7.1144876545461e-05	0.00100585859415679	1.43467078441502
MEIS3	0.613735747286721	2.02015557285485	4.01952441902506	7.04284441991468e-05	0.00099820086908809	1.42772788065091
CD248	0.521968271268486	4.06303013869849	4.05555916206701	6.07903989073179e-05	0.000898589625052221	1.42255352876819
TAS1R3	0.663411263345447	0.56575540175119	4.01365523237558	7.2129613565427e-05	0.00101502675313399	1.42092451856374
DBH.AS1	0.578254510004054	-1.49065288699275	4.02200706222955	6.97203855316892e-05	0.000991357356771848	1.39631636646484
SLC8A2	0.781133675125769	-1.56945076017096	4.02288599039873	6.94713366664231e-05	0.000989925553395428	1.39581797357313
STUM	0.69680484198869	0.505780642406434	4.00649529158157	7.42577619329375e-05	0.00103597739351202	1.39468727726799
PCDHGC4	0.629810544203216	-1.69240650776411	4.02195194385948	6.97360318329929e-05	0.000991357356771848	1.38724184585735
NUPR2	-0.942829867312939	1.85125900428475	-4.00510289451769	7.46784897499308e-05	0.00103878811663671	1.38031554561843
LOC400553	0.732559048155139	-3.04097300047933	4.03778194402359	6.53768736239365e-05	0.000946475266349412	1.36988106851808
MATN3	0.535706005241077	1.24383182577427	3.99880726624208	7.66091926633594e-05	0.00105659853615144	1.36820113888246
COL18A1.AS1	0.663776427322406	-2.79633803689426	4.03135773102521	6.71137621349282e-05	0.000964680433353718	1.36205953313993
TNFRSF11B	-0.752717757779681	2.85716778805575	-4.01338226086253	7.22096757584066e-05	0.00101536447023331	1.36170477341129
HTR7	0.637579866385971	-2.19565179278006	4.02051454309661	7.01452423998859e-05	0.000996392537336733	1.35790541374661
GAP43	0.813029644113724	-2.08489645216002	4.01646191665802	7.13112913644716e-05	0.00100742495936189	1.34946957505461
BMPER	0.59131344789151	-1.24943748921154	4.00039027231127	7.61193151604956e-05	0.00105316800372172	1.33068819507328
HIF3A	0.835366257495536	3.99382546958144	4.0262612979951	6.85227569473757e-05	0.000978718967723913	1.32113666042559
ANKRD45	-0.540606986673192	1.70083115625981	-3.98769040570765	8.01346783871122e-05	0.00108999076906551	1.32071305148352
PDE9A	-0.515427355678133	4.13319452963494	-4.02843705922974	6.79178275340028e-05	0.000973581348021397	1.31348553688526
MS4A8	-1.18883511323861	-1.83278248237597	-4.00192716476234	7.56465542232821e-05	0.00105019968192904	1.3112151479128
NTN3	0.748531133345455	-1.14839916887174	3.99354207656897	7.82601805249987e-05	0.00107295240687983	1.31043356341479
MAGEL2	0.781841179433041	-0.173861370096065	3.97673137458442	8.37604414487364e-05	0.00112536005569589	1.27867657284427
UVRAG.DT	-0.529379664339043	-2.02475010231273	-3.99355906544045	7.82547994765697e-05	0.00107295240687983	1.27402020008173
CR1L	-0.713663596511831	-1.74608279686348	-3.98929223063485	7.96173644091851e-05	0.00108498877864165	1.27204661052474
GDF6	0.785814118749643	-1.16671219013106	3.97212151109995	8.53316469015802e-05	0.00113970608925849	1.23547699471052
MAPT	0.551745585529835	0.97704504604791	3.95863529524553	9.00903508382961e-05	0.00118491383008887	1.22550552572909
SPARC	0.527494825308015	9.75720337605716	4.01840816725118	7.0749024093334e-05	0.0010010434182456	1.21974374312737
MFAP4	0.843185749027785	4.60609602829411	4.01002228760144	7.32020895198807e-05	0.00102454640130955	1.21250516007296
CLGN	-0.716380589484422	3.77603301996003	-3.99223698917635	7.86746048233884e-05	0.00107456694416017	1.20919039460864
GCNT3	-0.775410241697176	0.684058371818543	-3.94915859413558	9.35836786804941e-05	0.00122198558369317	1.19177998675796
STAB2	0.56265749436639	-2.27949164750818	3.9706617977553	8.58349702051227e-05	0.00114389782589034	1.183430874214
FAM81B	-1.00596427062738	-0.110798196259902	-3.94893411399548	9.3667964101025e-05	0.0012222049696208	1.18234028545689
FZD10.AS1	-0.70347991211076	3.49984068707121	-3.97635702601456	8.38870016573749e-05	0.00112608475304669	1.17367824627977
LRIT3	-0.583260830140302	-2.6389372061169	-3.96452288154333	8.79827205396516e-05	0.00116225751399973	1.14425143911845
SLCO2B1	0.551538968965003	4.71237211550233	3.99294078015853	7.84508612697881e-05	0.00107394070178166	1.1384890400326
NQO1	-0.533840433875687	5.41618487521482	-3.99827157927414	7.67756431768151e-05	0.00105659853615144	1.12275135900898
LINC02716	-0.716796155180946	-3.20028797336643	-3.96609986682453	8.74261849883447e-05	0.00115855568413519	1.11953326869765
APLNR	0.511161852998383	2.58279448815068	3.9403027137609	9.69639265856479e-05	0.00125257751383215	1.11065149074038
SYT6	0.633773451785152	-2.20394739224472	3.94512541531508	9.51090304357095e-05	0.00123744227745771	1.10060875117857
LSAMP	0.748692228242816	0.924238888843268	3.92320525018225	0.00010381999680155	0.00131580403224134	1.09994065917939
SLC25A3P1	-1.19777904607237	1.52636679692966	-3.92215650910457	0.000104255155195157	0.00132039518583181	1.0890063288246
MS4A4E	0.547773886522724	-2.80304423602452	3.94258600814822	9.60814971218895e-05	0.00124562061157805	1.06209023696437
ABCA13	-0.667024127924183	0.789407839406953	-3.90826169392165	0.000110186182643804	0.00137197052128059	1.04762894068547
GDF7	0.575684195801038	-1.71006600512409	3.91827181115375	0.000105882152648729	0.00133539809653281	1.03120361055985
CPZ	0.588634037147476	0.38263363175719	3.90266527104009	0.000112664154980136	0.00139470985020181	1.02684591152878
LPAR3	-0.606828921297719	5.79189261571228	-3.970827181941	8.57778029837623e-05	0.00114389782589034	1.00902002553937
HRNR	0.750036790165999	-3.22674573400014	3.92926629747218	0.000101338585409714	0.00129340600447874	0.996124555691487
PXDN	0.510569321673478	6.98950786337303	3.96795766576575	8.67748312320176e-05	0.00115425360692697	0.991137267624182
BGN	0.517808998561396	8.29071534167411	3.95913553546821	8.99094306639036e-05	0.00118339367642003	0.975435652809208
NUP62CL	-0.515226225720572	0.766071515110484	-3.8823137241558	0.000122127585067559	0.00148148204498229	0.956799049426364
FLNC	0.672913470628749	3.97648427729482	3.92457439203769	0.000103254482809072	0.00131047087467071	0.941777292404369
KCNJ9	0.569210542618185	-2.57535832711777	3.89875439108177	0.000114427032716409	0.00140405690347349	0.927573843548811
PCSK9	0.827427948253588	-0.828475244652388	3.87712485574147	0.000124658101637207	0.00150523895499276	0.919499338487928
AATK	0.555032101146221	2.08787297086682	3.86752578186016	0.00012947073553541	0.00154652547974524	0.875884549084613
TSPAN18	0.514582145464239	3.62881355810471	3.89404930177602	0.000116582528899906	0.00142529143093432	0.85933538124442
A3GALT2	0.608784136789347	-3.30251851216443	3.88788551151364	0.000119464496251492	0.00145698416943486	0.85600426584756
CCDC80	0.634129422446486	5.76654091762534	3.92883853655318	0.000101511852202105	0.001294705038896	0.853565544547159
TFF2	-0.989841861325031	-1.95478460354694	-3.86300402754855	0.00013179820467514	0.0015642184042408	0.835843956035267
SLC13A5	-0.799358274903413	1.25629545250418	-3.84847352622812	0.000139548306568487	0.00162740462347834	0.834172509562946
PPP1R14B.AS1	-0.518569220744611	0.406390037421107	-3.8420231764999	0.000143125103617764	0.00165737771842796	0.816983463467171
CLEC12A.AS1	0.669286927103338	-3.27014402275841	3.87254299103937	0.00012693377256342	0.00152668372790864	0.807564254149373
ADAMTSL1	0.668501566467781	1.46786651328878	3.84204517950157	0.000143112756656036	0.00165737771842796	0.807424652354259
KCNE4	0.638759920347513	1.39962565038565	3.8407979404355	0.000143814235342927	0.00166429368453403	0.804617545934102
OGN	0.827453762755709	1.48114767990413	3.83715757631247	0.000145880305680041	0.00168282688928103	0.79004719684096
C6orf118	-0.910551094827305	-1.02378445669433	-3.83886168346312	0.000144909679205806	0.00167483037657713	0.78523690477516
HTRA3	0.606802415431825	3.76449817429121	3.87266148919555	0.000126874426185609	0.00152668372790864	0.769939416795425
MPPED2.AS1	-0.876913267084103	-0.70949632306845	-3.81517529461821	0.000158964912198358	0.00178931853624888	0.712659392523301
SOX8	0.541132081146086	-2.57933845162682	3.83211924355484	0.00014878611756633	0.0017033283029354	0.707939641402225
WNT5B	0.631218760008889	1.52621815691885	3.8136634595561	0.000159904408658703	0.00179654388661152	0.707020759609357
COL21A1	0.622395488842263	-1.15667480477835	3.80954984033465	0.000162487352771665	0.00182013526771699	0.683951862698026
CHODL	-0.635413548791871	3.76916171832782	-3.84655196987123	0.00014060489496596	0.00163659299039959	0.674450376083379
CCDC60	-1.02414795086192	-2.69394705668773	-3.82300975004792	0.000154179325735983	0.00174739785256845	0.673102655251538
LOC101927571	-0.626772546382078	-2.40789556647887	-3.81790614941705	0.000157281086985577	0.00177699174447648	0.66893393735235
FAM166B	-0.779749958781076	1.05779031870861	-3.79901407196423	0.000169283683149858	0.00187173185929614	0.665928202512029
SLC5A9	0.568120504752113	-2.26722949161777	3.80951927160651	0.000162506693606005	0.00182013526771699	0.647276939959839
PRND	0.791027483309785	-1.83417392055596	3.79993973369498	0.000168675972634232	0.00186957805408726	0.631843774027093
KCNC1	0.713200721334991	-2.57697922934474	3.80646584772875	0.000164449590614317	0.00183575787173413	0.624446764455707
SH3RF2	-0.55423575177794	3.11985674640135	-3.81071797745743	0.000161749899511852	0.00181390243347316	0.604190375594687
SPATA18	-0.679706467115855	1.68668152604567	-3.78300116481285	0.000180129300272571	0.00196052990218542	0.595781590785128
AGTR1	0.659680939393401	-1.42096717167864	3.78156861193813	0.000181130897786569	0.00197024726114868	0.58426535446767
CIDEB	0.593219576238249	-2.41710874404476	3.78538026614951	0.000178477447084424	0.0019484056926739	0.56271843891283
CNGB1	-0.603592311621916	0.653009251384581	-3.76462416785507	0.000193383766747685	0.00207251745975304	0.552517850425615
FAM83A.AS1	-0.739899259337021	-1.79074221973926	-3.76991819438018	0.000189473966991688	0.00204243417504868	0.53507359817828
BHLHA15	0.549791734978814	-0.124644295200934	3.7577395902282	0.000198582167591515	0.00210866786919609	0.528253998030837
SCUBE1	0.713227054701552	0.315362059772668	3.75697750187696	0.000199165639570803	0.00210866786919609	0.527580652316681
LINC01317	-1.10641897556291	0.436024432488921	-3.75678919583869	0.000199310059856209	0.00210866786919609	0.52686703178438
LINC01320	-1.10641897556291	0.436024432488921	-3.75678919583869	0.000199310059856209	0.00210866786919609	0.52686703178438
ADAMTS2	0.650091055206206	3.92576628839633	3.80896893752629	0.000162855262205947	0.00182263749871666	0.526164960349903
KLF14	0.729603786731855	-2.28196437570541	3.76920569578958	0.00018999579047232	0.00204578701619749	0.515560684928814
TEKT2	-0.581364119067311	2.32409011878177	-3.76843189113112	0.000190564049600559	0.00204851423735824	0.515035983474597
CAPSL	-1.04786537245458	-0.290956560198206	-3.74410267427706	0.000209270657486209	0.00218323783279535	0.481325198004261
CLCNKB	0.512363388402041	0.859804658387413	3.74296587701226	0.000210185745749056	0.00218661392348224	0.477417861113283
ACTA2	0.581270160714606	6.51065311549285	3.823944581696	0.00015361747384028	0.00174430474527982	0.459364939336689
ASPA	0.638333164215071	-2.42616459107247	3.75100065973014	0.000203798039691351	0.00214094332763925	0.45143728858464
NOS2	0.520210563358411	-1.86305025687152	3.7441222247213	0.000209254952863146	0.00218323783279535	0.448959954008662
P2RX1	0.602147176251607	-0.950517647256583	3.73592556371463	0.00021593756716064	0.00223078255445438	0.445063569760665
LINC02749	-0.600543613147779	-2.81784226240308	-3.75344200178788	0.000201893713656534	0.00212724263407333	0.44355430643427
PLXNA4	0.841851876302	2.53422184949574	3.74873459883748	0.00020558078915034	0.00215218131346925	0.433765480625539
LINC01456	-0.871247811923449	-1.76184346919179	-3.73075719917404	0.000220254137423192	0.00226006950870903	0.408639992811954
LYG2	-0.523655127102485	-0.565411947349618	-3.72114932397208	0.000228495507303124	0.00232226831243933	0.402481450803008
MMP23B	0.519063272411724	0.528206263007492	3.71772592690158	0.000231501580144101	0.00234755045800101	0.395443451795168
LINC00853	-0.530629145823321	-0.75614141716847	-3.71793627651594	0.000231315803632135	0.00234698068323899	0.389344186276684
CHST4	-0.680521792283666	1.02800358587558	-3.71583120471429	0.000233181307984037	0.00235572381592176	0.383432267691804
SORCS2	0.734933620814947	1.84832338819825	3.72295253080058	0.000226926945003192	0.00231151512989472	0.383154369054657
PIK3CG	0.526331022350488	1.0387940833828	3.71529495365408	0.000233658791360245	0.00235754561020913	0.381433863555731
CP	-0.671567375187185	7.75398019692847	-3.79807821632921	0.000169900187708259	0.00187625749974651	0.376637923527778
LOC157273	-0.832805634341859	-0.131072224965857	-3.71179308626589	0.00023679961072567	0.00237752147337648	0.375535083331704
LOC101929128	-0.832805634341859	-0.131072224965857	-3.71179308626589	0.00023679961072567	0.00237752147337648	0.375535083331704
WDR38	-0.859260999496333	0.375520483452867	-3.71009128436467	0.000238340274348049	0.00238748933004288	0.370637460339984
NMNAT2	-0.651792458497322	3.03298662516973	-3.7406347704618	0.000212074031453673	0.00220359884317698	0.365126421394289
ST6GALNAC1	-0.714598768299024	4.01487573799935	-3.76461075758275	0.000193393766604972	0.00207251745975304	0.360249528668628
VGLL3	0.677289016000909	1.7837665101986	3.71382279775001	0.000234974353840947	0.00236554781679455	0.354753279843869
WDFY4	0.509875825756052	2.07871157114382	3.71649505337915	0.000232591483796783	0.00235464749191925	0.349810192126504
MIR200CHG	-0.529239593533981	1.94416209357436	-3.71422044375891	0.000234618319285722	0.00236459230972939	0.348828713311736
CYP26B1	0.673021404403892	0.865486914680693	3.69904504377823	0.000248572456584785	0.00247356909956431	0.329685907291283
ADRA2A	0.649154371689155	2.98094391936918	3.72843057843055	0.000222223741678008	0.002274145335146	0.327844322678201
LINC00839	-0.535804391241107	2.78735328625022	-3.72324569746124	0.000226672887965381	0.00231022660323073	0.325442111412375
TTC29	-0.933832214025033	-2.73364525485155	-3.71512678907569	0.000233808716431412	0.00235774480138603	0.325140654098543
LRRN1	0.722674139384757	2.52600191419191	3.716150997938	0.000232896998588386	0.00235572381592176	0.321182159529305
LOC100128882	0.575941981818469	-2.96178097151201	3.70857290899908	0.000239722845447599	0.00239736082490417	0.29559097175342
ELOVL2	0.549199111482534	0.261236642746804	3.6808277790426	0.000266355842153142	0.00261037373227032	0.274003115102246
OSTN.AS1	-0.676919763770224	-2.46309184169318	-3.69408360699467	0.000253301635406372	0.00251786274360308	0.268577849134529
IL4I1	-0.609642342269042	5.75673238722437	-3.76265503135313	0.000194857360139551	0.00207958847936795	0.248616452487727
PODN	0.650887877309828	3.32496187606341	3.71177039136029	0.000236820094857886	0.00237752147337648	0.239198184763004
SULF2	0.515699122838734	5.24277750533161	3.75382452492033	0.000201596858392624	0.00212724263407333	0.234937433395848
PLCXD2	0.540245551767373	-2.7035754965176	3.68597125535619	0.000261217162451079	0.00257596581181284	0.234268003910202
LINC01215	-0.711462920279041	0.464991938077068	-3.66673580000604	0.000280926387587184	0.00271462938962532	0.22659834670819
WNT10B	0.550231259827572	-2.48992535967644	3.67141012848762	0.000276012176483502	0.00268322948378567	0.196093540015109
SCTR	0.71477374147414	-3.06970323355023	3.67635611094864	0.000270900505639933	0.00264632095881598	0.190545407447106
DCSTAMP	-0.681382340209753	-1.8456912600035	-3.66001745038204	0.00028813386192064	0.00276984733187087	0.179807286614361
KCNA3	0.571285021946604	-1.67308305034183	3.65829600462266	0.000290008432485695	0.0027790173125653	0.178713497958061
C9orf135	-0.823731375994862	-0.972782274451047	-3.64981245061681	0.000299415346300352	0.00283763021289674	0.16509382802534
ANOS1	0.568696822536414	3.30578136925679	3.6836902073427	0.000263484459520659	0.00259064443343032	0.142956402241509
FBN1	0.598036930821681	4.9130812788172	3.72168197715338	0.00022803110626389	0.00231884972798727	0.139110111970457
WNT4	0.577924269389201	1.86884876340092	3.64785573459614	0.000301625383197386	0.00285260434208244	0.128028310457175
CD300LG	0.727161123572158	-2.77758705565555	3.6479680278091	0.000301498138530486	0.00285260434208244	0.112746783908536
CFAP46	-0.667433732181724	0.941792091040337	-3.63172968291789	0.000320432103326388	0.00297454937126818	0.105087185444285
LOC102724159	0.544201142412278	1.87214866325642	3.63630385119936	0.000314988523152329	0.00293908147491593	0.0892040003165491
TMEM145	0.596677739357823	-1.58440388838911	3.62942563835192	0.000323207441006401	0.00299417389466339	0.0891688219594036
SERTM1	-0.764961135864235	2.38929666805953	-3.63927280788483	0.000311501902381471	0.00291556121655339	0.0686025941545427
DNAAF1	-0.611303212980688	0.821622599185725	-3.61804954913743	0.000337244720547678	0.00308632598981253	0.0623957112252116
HAND2	0.663783928851677	0.211568507472179	3.61504158333814	0.000341050947436018	0.00310859270710303	0.0591087496812017
MYLPF	-0.501314393599352	1.73747264634117	-3.62528308971827	0.000328254248363776	0.00302590395328346	0.05873427314478
MEG3	0.670738042961483	3.94966869593825	3.67547125715493	0.000271808409252594	0.00265232871765826	0.0541279562270036
KIT	0.559402299530177	0.681831631513022	3.61102294628953	0.00034619904752225	0.00314128805093961	0.0416483539804124
GRID1	0.600215139932364	0.488260599412044	3.60895667205447	0.000348874384182141	0.00315996378292832	0.037300918689585
ANGPT4	0.568021634865469	-2.44098231404482	3.61878429901834	0.000336321063854037	0.00308499741521554	0.0331475957968834
HOGA1	-0.585821689263175	0.25778336673002	-3.60630259339387	0.000352339278167047	0.00318423985373423	0.0305649268452042
NDP	-0.810559015795297	1.52549021185914	-3.61337316050162	0.000343179499938382	0.00312279758583465	0.0280521256901745
MAJIN	-0.736196557231071	-0.419604058548266	-3.60530135365329	0.000353654768669743	0.00319294193189318	0.0276630375137357
VENTX	0.514396019216517	-0.66711298427876	3.60444402984242	0.000354784837203446	0.00319995427619104	0.0233863849524552
CLVS1	-0.670186230920459	-0.282756642050529	-3.6034444695722	0.000356106673388477	0.00320868057797945	0.0222033200996377
VWA3B	-0.709534926175451	-0.115879874635134	-3.59717023559578	0.000364510016419913	0.00324086446115908	0.00226624275344633
KRT4	0.992825649611505	0.982355427852388	3.59751967720426	0.000364037141526559	0.00323984111557126	-0.00789664544855384
FLRT2	0.567096981344551	2.90015525248352	3.62797355223551	0.000324968138752416	0.0030036730650681	-0.00987744530964374
PTPRD.AS1	0.687230421729742	-2.63166822967354	3.59753605110834	0.000364014997997436	0.00323984111557126	-0.0385598760788479
NKD2	0.649532828447211	2.73401268904436	3.61447236765012	0.000341775748000694	0.00311363207849124	-0.0411230209343625
LINC02861	0.507482810891063	-2.58632764960718	3.59608305452224	0.000365984912830577	0.00324664594763536	-0.0415983044765875
ZFHX4	0.632112085484581	1.59147347243096	3.59201178336361	0.000371558014783429	0.00328097864736357	-0.0450240941536961
CFB	-0.5612082732722	6.01328720355886	-3.6795957583104	0.000267600760608543	0.00262115596288876	-0.0501470439659695
LINC00636	-0.612105954242241	-0.26574372374573	-3.57928720787792	0.00038949434254651	0.00338786733092955	-0.0550059189482397
TCF7L1	0.531139995267194	4.34652283434314	3.6539470324424	0.000294795472565147	0.00280412879251924	-0.056996982223918
IGF2	1.29279759798999	8.15081600080407	3.67041680709767	0.000277049657259381	0.00269042699336442	-0.0687361887868425
HGD	-0.859363949341885	0.0725927356380126	-3.57419200902564	0.000396901664849361	0.00343280136202807	-0.0718081393091605
LINC00870	-0.581306655753111	-2.82418045950622	-3.58625376677435	0.0003795761858535	0.00333351959686453	-0.0793574950850457
AMY1B	-0.932667233061693	-2.43923063819636	-3.58189615047835	0.000385751900158713	0.00337179182614597	-0.0809519515000536
EMILIN3	0.675823637654292	-0.519873456212238	3.57053674282887	0.000402296816081821	0.00346292663310735	-0.0835135174826682
SLC6A17	0.579724965817642	-1.45903397204404	3.57179429481869	0.000400432962475426	0.00345180456134814	-0.0895177103964455
PCP4	-1.20561289699734	1.77496114373596	-3.58056307390427	0.000387659918989157	0.00337775229249782	-0.0906303446122276
GLOD5	-0.577728869683924	0.476659538854482	-3.56899636135312	0.000404590947192278	0.0034760657706828	-0.0917283095462276
KIF26B.AS1	0.643615702548666	-3.38386622639061	3.58050772490206	0.000387739330578266	0.00337775229249782	-0.114978509118988
C7orf57	-0.723552899515443	0.101965437336289	-3.55991461497151	0.000418367981738942	0.0035690355710193	-0.117563922632163
RSPH1	-0.504144591738202	2.54026322925942	-3.58604391324813	0.000379871456136485	0.00333351959686453	-0.121327756345723
CFAP45	-0.591333343881207	1.75656750690462	-3.56527016280241	0.000410191313324647	0.00351085769169314	-0.140257618354299
ANKFN1	-0.745686479282539	-1.88824967705038	-3.55463996946306	0.000426570307803235	0.00361516838775123	-0.150999081760207
COL1A1	0.635089827863078	11.291237518171	3.62666079325168	0.000326567651395208	0.00301450903894934	-0.171256881413588
SNAI2	0.543521949347662	2.9360125668474	3.58084455016278	0.000387256308984562	0.00337775229249782	-0.17204417743056
VAT1L	0.615479365990997	-0.682430006982327	3.54023611895551	0.000449743463929472	0.00376574381656341	-0.179769916999583
DRC7	-0.699926826234206	0.117215068146802	-3.53971425597427	0.000450604788716906	0.00376947035956207	-0.181922457991089
NSG1	-0.605888582412996	5.24704787602694	-3.62971071484434	0.000322862831610899	0.00299251215112845	-0.199684434183644
MSC	0.6447341422505	1.65291039935765	3.5453448740351	0.00044139264847016	0.00371126381450468	-0.200391276251935
HCAR1	-0.615526099329376	3.0470458534638	-3.57498852377949	0.000395735054904549	0.00342762198918044	-0.202099536189674
MXRA8	0.57785515929451	6.10714541564199	3.63288439583833	0.000319049632861249	0.00296475520818373	-0.213372726147829
USH1C	0.820476573200877	-1.57470883277332	3.53220819895757	0.000463165627141246	0.0038442514981229	-0.214368593676708
PIWIL1	-0.829459745058316	-1.01747849770166	-3.52928967783348	0.000468137532541155	0.00387143326568624	-0.216318679304711
PREX2	-0.541166842546308	3.53347182306407	-3.58212149486879	0.000385430238964761	0.00337060698111578	-0.226489122030518
LVRN	0.540194608112608	-2.89010308606534	3.53810570332719	0.000453269407964884	0.00378651395186901	-0.227680740252932
MMP7	-0.868351496511284	6.21095297322864	-3.6286159269091	0.000324188131573825	0.0029999829408247	-0.228234479056727
FZD10	-0.646529439020058	3.513944743397	-3.58059064408313	0.000387620368563932	0.00337775229249782	-0.228628264772544
ADAMTS12	0.611276289658888	3.32376368444078	3.57390740409564	0.000397319291242941	0.00343477311871165	-0.231979637240002
KCNA1	0.79816542903236	-3.48034790455829	3.53754493551989	0.000454201803176341	0.00379180380555627	-0.246734597769974
MEOX2	0.972862657808622	-2.27892809774395	3.524901481107	0.000475707303786256	0.00392507288331339	-0.251111930094036
FCRL6	0.682257707566556	-0.566541834273226	3.51259763202858	0.000497547610397535	0.00404992574018416	-0.265780789743596
LOC93429	0.703383684298314	-2.05465418978866	3.51509657578241	0.000493037219646683	0.00402939863114073	-0.275781781986649
USP44	0.620471602480445	0.196134977016151	3.50987562538904	0.000502504547658234	0.00408293398951919	-0.276938443178319
UGT8	-0.518287416770664	3.57108004850233	-3.56611853784955	0.000408909875921893	0.00350320092848694	-0.283593006663945
ACP4	0.534693584011015	-2.7956953724875	3.51593158122456	0.000491538654665497	0.0040227097038621	-0.291752376366886
LOX	0.610762478378619	4.59108454997647	3.58828662037487	0.000376727026087264	0.00331208891721672	-0.300802254603321
EGF	-0.61495996992597	-1.62615613564328	-3.50390377821984	0.0005135420440375	0.00414842103459552	-0.302021887845065
TMEM132E	0.521100682052802	-0.32575871217462	3.4997023150679	0.000521442938257102	0.00420287185348214	-0.305952927767329
ARMC3	-0.677035824345358	2.08608071691484	-3.51756974838921	0.000488611055355911	0.00400417865319046	-0.314283549032686
SLC34A3	0.650703373215284	-1.38115223454628	3.49701560520317	0.000526554792561839	0.00422513378512353	-0.319781311532689
MTUS2	0.511093494387893	-0.910489235593422	3.4931946180586	0.000533905575239859	0.0042615971234769	-0.327318685640089
NPHS1	0.848091799017202	-1.82121925169633	3.49625824192909	0.000528004234770578	0.00422753523250661	-0.328657611776652
LOC107985317	0.848091799017202	-1.82121925169633	3.49625824192909	0.000528004234770578	0.00422753523250661	-0.328657611776652
STPG2	-0.51707604822008	-2.65568624400827	-3.50025028591139	0.00052040606195704	0.00419638209621725	-0.335028675935345
SLC7A10	0.850554176512269	-1.36062056125026	3.49125850274794	0.00053766679790213	0.00428406659780267	-0.337220246968366
GDF3	-0.767419084474743	-2.66659448621747	-3.4972680919443	0.000526072411301127	0.00422513378512353	-0.344282437297301
LOC100130449	0.6272996666306	-0.0393894358327809	3.48726133101121	0.000545510503084623	0.0043218463348056	-0.345980286535442
ADGRF2	-0.813326036592124	-3.07204486962737	-3.49952627643023	0.000521776450499218	0.00420368918816341	-0.348621769002325
TLR8.AS1	-0.77014045790409	-1.00075878548443	-3.48445282624135	0.000551085547809172	0.00435696615804011	-0.354818529772444
TRABD2B	0.641528746048474	-0.276067703145606	3.48302628474124	0.000553937678947915	0.00437140100367132	-0.357995679420619
FRGCA	-0.776376449263558	-2.65778690130961	-3.48882894509117	0.000542421682085266	0.00431057441169208	-0.3693286961317
ZBBX	-0.869958537296873	-0.683207778187362	-3.4685940430705	0.000583579126491719	0.00454980695647504	-0.402295122682223
PKP1	0.741508071101727	-0.0940238153866306	3.46824940707806	0.000584304750296007	0.00455154551940257	-0.404795952792694
IQUB	-0.560074808110334	-1.01424613327775	-3.46612917005873	0.000588787450227769	0.00457719022723036	-0.411058995607658
CHI3L1	-0.57788753703853	7.71247480197952	-3.57291459199377	0.00039877936284025	0.00344246570085785	-0.411655011362083
STAC2	0.927459193974048	1.7325233079508	3.4785397817194	0.000562997924274212	0.00442308031319599	-0.419664625776164
CD200	-0.515482249108741	4.89222553610487	-3.5592550101933	0.000419385547991354	0.00357434901631596	-0.421374268040684
IL1A	-0.565160518294374	-1.32142342980509	-3.46263980464342	0.000596234863238733	0.00461470496073363	-0.424050077454032
MMP16	0.507503929681542	-0.00104971483387636	3.46214795027188	0.000597291687647872	0.00461696532436646	-0.424435560539322
LINC01659	-0.625591346230219	-1.6253564238937	-3.46272350336817	0.000596055197789902	0.00461470496073363	-0.427278480411528
C6orf58	-0.522463552849304	-2.86861290552656	-3.46867573487958	0.000583407249644422	0.00454980695647504	-0.434875980525695
DMC1	-0.527085372375121	-0.281975652293019	-3.45734930911731	0.000607694549751618	0.00467940305720729	-0.437488135517205
BBOX1	-0.688561228488475	3.01769943267397	-3.49690452400776	0.00052676714659351	0.00422513378512353	-0.457496059556293
LGALS12	0.640272410903819	-2.44928941906028	3.45522972362526	0.000612343240476549	0.0047032011994363	-0.464565910758743
LOC388282	0.615187091686979	-2.54876692448093	3.4535839702392	0.000615975609252786	0.00472909464144858	-0.471704895346548
LGALS4	0.55917002802037	-1.59093352455792	3.44746917181796	0.00062964875994943	0.00480554938535362	-0.472913637091797
COL26A1	0.860504988291675	2.41064686711285	3.47533556093294	0.000569553285752832	0.00445965393785973	-0.473513824505853
ATP4A	0.564558580321676	-2.96481575974279	3.45306441930751	0.000617126492359332	0.0047340467796793	-0.483444592495218
SDK1	0.638366742987562	3.74017982234786	3.50915396111461	0.000503826472674735	0.00408741348897333	-0.489374207144305
KIAA2012	-0.527023760453163	-1.83990958219822	-3.44067014609698	0.000645184477007823	0.00489582151699827	-0.49667263865086
LOC105379194	-0.67372972871947	-1.74058021489577	-3.43970488861387	0.000647418877208786	0.00490808006912027	-0.49818751725892
LOC101928266	0.512300771451474	-1.59911563792604	3.43445823344837	0.000659690855372852	0.00496990893579772	-0.51214801069269
COL3A1	0.651840102483652	9.530315057034	3.53209068424015	0.000463364862260632	0.0038442514981229	-0.519901974999452
OVGP1	-0.988730473164686	2.22560288722304	-3.44717825294309	0.000630306288271228	0.00480683478966651	-0.550067834767356
FYB2	-0.716060744274191	0.359850635033205	-3.42017295544884	0.000694213727220381	0.00515615395696447	-0.558825468061637
FAM178B	-0.564155506232013	1.78833644617188	-3.42044836682277	0.000693532501115881	0.00515615395696447	-0.60750999423794
SNHG25	-0.523565330988724	2.55766151816069	-3.43668067918972	0.00065446625630293	0.00494288505750724	-0.610839267806202
CCDC173	-0.506576461322155	0.287129201747049	-3.40232680164371	0.000739710939559801	0.00538244468717057	-0.612492043564804
CFAP99	-0.541987494853789	-1.70620511414185	-3.39746061794688	0.000752590855490295	0.00545861953695824	-0.623807999670276
LOC105372316	-0.781127762796419	-1.65788999056032	-3.39725966943383	0.000753127199108175	0.00545902162447578	-0.623922490224298
EML5	0.608866662517905	-2.1962449020819	3.39721400400796	0.000753249132547346	0.00545902162447578	-0.631343998281832
PYY	-0.780530816391661	-2.23701807537056	-3.39611039971781	0.000756201522212808	0.00547822630751847	-0.635278758535542
COL6A3	0.579835900293767	7.75140512602876	3.50593893864885	0.000509755312089488	0.00412334902065775	-0.636583970633487
FOXJ1	-0.651932838323088	5.65866290669098	-3.50350394336564	0.000514289086093565	0.00415075295821772	-0.642932728365926
GATA2	0.610303463163608	1.46955166940799	3.40327094943324	0.00073723588055086	0.00536874910842647	-0.644953123078113
SV2B	0.550486168973319	-2.3148778739452	3.38786281845542	0.000778609614864016	0.00559621980474296	-0.66079172031283
ADCY1	0.509623066702789	1.38455560993435	3.39545918980497	0.00075794871260147	0.00548558657347542	-0.66547707597967
MYT1	0.775771903893171	-0.0819463617145075	3.38156411776555	0.000796137853601042	0.00568791734282884	-0.670826979073541
KIRREL2	0.766088185278556	-0.559827448091642	3.37848619887573	0.000804836284769285	0.00573647774634259	-0.676537690945961
RNF183	-0.532336064430707	2.16574047746719	-3.40502773026529	0.000732651066173755	0.00533965531568325	-0.680501579788244
EFCAB1	-0.840298635214246	0.202619135355198	-3.37761271665636	0.000807320892832889	0.0057515484988695	-0.686622356125733
CXCL11	-0.752815362745115	2.78557855703398	-3.41660099872613	0.000703105658058327	0.00519486760270024	-0.694458506152979
FHL5	0.56234416788939	-2.61143342889431	3.37427285722414	0.000816887123007724	0.00581093585419988	-0.705894070302138
RIMS2	-0.848070563908201	0.00329297665438152	-3.36866306633184	0.000833193001947777	0.00588761547338127	-0.710905852072371
HAGLR	-0.705035860362808	5.28097747938261	-3.47821395772597	0.00056366127562566	0.00442308031319599	-0.712340529871677
COL5A2	0.624443140922097	5.98385899267218	3.48420631809227	0.000551577416034747	0.00435696615804011	-0.714690352328565
CPT1C	0.502403190252138	2.67563712161299	3.40692881895209	0.000727719603995456	0.00531355302872904	-0.716210900732129
WDR87	0.796730181278548	-2.45245228533351	3.35612311491916	0.000870744938183597	0.00609824500210485	-0.75563717249161
ITGA11	0.658888995715865	4.10809554885701	3.43873559377258	0.000649669892380959	0.00491513325312504	-0.756719391887046
ASPG	0.635160639419225	0.618370561714585	3.35690855104583	0.000868347389375187	0.00608616082390635	-0.758065935028375
HYDIN	-0.526601389151271	1.6455891818694	-3.36835277332897	0.000834103713180989	0.00589175208635761	-0.762503189719559
LOC101928516	-1.01003605688232	-2.48983789395471	-3.35240835762034	0.000882167977688185	0.00615444693525066	-0.767053786113302
CLDN16	-0.96634045502124	5.35754826774369	-3.46188259243897	0.000597862576271958	0.00461940662067467	-0.767220239002401
TEX11	-0.505583934887015	-1.99244364413709	-3.34965115280583	0.000890736514732769	0.00619989585638938	-0.767697282522159
LINC00958	-0.53084542514371	3.01077955479944	-3.39966131430901	0.000746740324141016	0.00542487525492095	-0.771837595184098
CEND1	0.716799968850026	-0.581156533197057	3.34639128814001	0.000900967067010984	0.00624231620146746	-0.772505570215984
ERP27	-0.708763215018544	4.22602290307804	-3.43613472591746	0.000655746109919079	0.00494773574822596	-0.776417483729453
LOC105370969	-0.540856404655044	-0.379032477468747	-3.34538812975043	0.00090413724937733	0.00625470959643729	-0.776890675703357
HOXA6	0.840445379919957	-2.78267220766577	3.34916515835938	0.000892254840504724	0.00620394389883521	-0.781703375435807
TGM7	-0.712729791279247	-2.82725570381465	-3.34612045168035	0.000901821943885916	0.00624346224224687	-0.791377286328928
DOK5	-0.593201182462521	5.51850741121245	-3.45662982582401	0.000609268816525359	0.00468753931014901	-0.794249651661165
PCDHGB3	0.582731760673388	-1.06755996233391	3.33257135082524	0.000945564870973138	0.00645987377525255	-0.812171193039407
CHD5	0.508732901438603	-2.02014327246823	3.33395458407258	0.000941010326697655	0.00644090628375708	-0.813668006123637
NEBL	0.547608006830193	2.89453657065594	3.3740736269233	0.000817461094653014	0.00581273572252091	-0.840760155902849
PDPN	0.51693658300116	4.10949794623841	3.41158464244423	0.000715772745591243	0.00525257706458793	-0.84660492115524
GREB1L	0.546208761091189	-0.269732269347998	3.32079363614807	0.000985183882408446	0.00667015525020537	-0.851218460356896
PRSS33	-1.20066978015501	0.596633400628509	-3.32415263429932	0.00097373005611788	0.00660248036179368	-0.856745102764741
ACTG2	0.662118417338255	3.00988203371283	3.36898411578718	0.000832251695306918	0.00588325934961108	-0.868183772874292
TEKT1	-0.905949165895739	-0.39123196046627	-3.31286986524074	0.00101270112661176	0.00680892854986608	-0.873455873835836
TMEM178B	0.605151285539547	-2.13074641152687	3.3127281099441	0.00101319984771073	0.00680892854986608	-0.876268502198378
DRC1	-0.727971759010835	0.168395862408429	-3.31187252162129	0.00101621481350427	0.00682665670896732	-0.88409247447002
LINC01812	-0.59999698885182	-2.665233994164	-3.30869836825015	0.00102747304609636	0.00688186550956037	-0.895378443777313
PLCH2	0.568051460786598	0.618427841628895	3.30912522862597	0.00102595232269367	0.00687422216659454	-0.902493086435658
CDH22	0.801282179410337	0.400173405205116	3.30224010031587	0.00105073817751966	0.00700659761894642	-0.917635615019321
ENKUR	-0.629129005136353	0.926017706772766	-3.29675353718389	0.00107088632643387	0.00711997880251244	-0.949288019534284
MARCHF10	-0.563098137933252	-1.0413384579425	-3.28261291043593	0.00112448044816979	0.00739200758809605	-0.958360195103182
PRSS2	-0.679331010998883	3.19704066815029	-3.34383147737099	0.00090907713983911	0.00628168488348955	-0.966877739037657
CACNA1E	-0.816876343642123	0.897896180356333	-3.29054322072283	0.00109412493724439	0.00723813017033144	-0.966948344423938
LINC02683	-0.636814733362961	-1.86512055738115	-3.27867718418457	0.00113983410201525	0.00746419559286405	-0.971531376574921
PTGFR	0.750378755013933	-2.33521567817972	3.27864301380103	0.00113996825188349	0.00746419559286405	-0.976125094477318
LINC02003	-0.504642058828546	-2.82604760889963	-3.27341429420866	0.00116066927114472	0.00756691186814327	-0.997834490445448
OXGR1	-0.645552017143765	1.66507494962206	-3.29099369528839	0.00109242366631771	0.00723131762451753	-1.00093833876694
AMY2B	-0.533869052968731	2.09162277977513	-3.29039466654912	0.00109468650896283	0.00723813017033144	-1.03117596169433
PTPRZ1	0.670149003981537	-3.27795509442929	3.25976194420116	0.00121637593998839	0.00783870724817444	-1.04353853762579
DDX59.AS1	-0.611289722038152	-0.0557977586829063	-3.24674966932262	0.00127176919298811	0.00806195724683503	-1.07233278438696
KRT23	-0.674211778868557	4.69151519468833	-3.35626495301478	0.000870311521079335	0.00609756748869162	-1.07337736992908
HKDC1	-0.548972039807285	2.98167678993475	-3.29528514195065	0.00107633921591519	0.00715360717043671	-1.09669699476899
PRRT4	0.520062589569477	-1.93662359121842	3.22925060230332	0.00134995281069297	0.00845693370960233	-1.11237713722369
CRYGN	0.515265249444551	-0.202137102575552	3.22966169058664	0.00134806615679722	0.00844803673555516	-1.1196220493083
CHRM4	0.550599415420914	-2.2536749531597	3.2224227501439	0.00138164842221768	0.00862268593204148	-1.13372299779136
ALX4	0.842578860630942	-2.67963200192488	3.22363055179241	0.00137599198537975	0.00859330718869402	-1.13481944693294
FAT2	-0.622387898843207	3.77479257744126	-3.30780652733691	0.00103065706053841	0.00688888518415166	-1.14278675259027
MUC13	-0.656535875592218	-2.4240452109344	-3.21591554835735	0.00141249549632916	0.00877214164889405	-1.15342757514212
SPRY4.AS1	-0.552121149350098	-1.89853551916272	-3.20945857193121	0.00144373354047832	0.00889671934385942	-1.16784244388753
ACAN	0.657645040557059	-0.270997831358534	3.21002528448087	0.00144096647504053	0.00889159796373662	-1.17524961616702
SLC12A1	-0.745049633252532	-0.495208062342792	-3.20316127007558	0.00147481377986194	0.00903903633403708	-1.19174453374662
LINC01697	-0.857780357274347	0.64907231021349	-3.21080478972775	0.00143716843251125	0.00888649965217184	-1.19454929306431
CCBE1	0.514097565470638	-0.105042502677554	3.20035107330313	0.00148888223723489	0.0091160061523195	-1.20593843446907
FMO2	0.823748857841137	0.776036692786308	3.20679474509115	0.00145680610375371	0.00895594546676289	-1.21059254166223
FAM83A	-0.700966750796986	3.36328097771837	-3.26783826139507	0.00118312928193833	0.00768291660996241	-1.22185760109845
MUC3A	0.689819337218404	-0.532875096881008	3.18719593490052	0.00155640552846814	0.0094274449920022	-1.23684480917858
STMND1	-0.722949939528085	-1.77746672224574	-3.18454036842091	0.0015703750341112	0.0094961810493449	-1.23722157263942
LOC112267895	-0.733884347254217	-3.22862193101715	-3.18829176276523	0.00155067452546963	0.00939587364696572	-1.23932931984252
SEMA3D	0.744436540089908	0.788277178162482	3.19643367033141	0.00150870082144017	0.00920007099862396	-1.2412537206558
IL5RA	-0.758277425919772	-1.16087851642381	-3.18219346435292	0.00158281721986078	0.00955546755629953	-1.24512604218864
NPTX1	0.514128548001302	-0.942087373161754	3.178789339818	0.00160102629125476	0.0096385633252919	-1.25630311993488
TNXB	0.512868852445854	3.01212063380366	3.24241459392043	0.00129073678806085	0.00815081379657256	-1.26185585918413
PPP1R1B	-0.698825396326642	5.1542194498671	-3.3027442300413	0.0010489046504106	0.00699694737516996	-1.27330949287821
C11orf88	-0.76964057733323	-1.59440292891374	-3.17151344063463	0.00164059685371868	0.00981918361457334	-1.27353178546158
ZNF521	0.5798310241892	2.86069519469834	3.23219461889746	0.00133649527940704	0.00840460625185448	-1.2769086666088
LRRC3B	-0.875450627167734	-0.235147168195814	-3.17370604848712	0.00162857807667891	0.0097730873249608	-1.27985239823847
ELFN2	0.733039668719246	-1.24477952674492	3.16883286955689	0.00165540171996669	0.00988492599746679	-1.28217668246166
LINC01797	-0.626674727924948	-3.03868945521628	-3.16649843189572	0.00166839532135855	0.00994611838878363	-1.29617645384365
NTS	-0.958919305972821	0.13301678324075	-3.16855019540348	0.00165697010945368	0.00989103020840986	-1.30224164568624
STEAP4	0.597094838139269	2.0679278836246	3.19896201737595	0.00149588190586814	0.00914649466481361	-1.30475963896427
DIO3OS	0.590898991895995	-0.420882667244137	3.15941772819042	0.00170838531424718	0.010131161239794	-1.31733737616718
CAPN8	-0.62396392990793	-0.102118588000701	-3.1545040587698	0.00173665467957737	0.010251809941925	-1.33703587587791
MYH11	0.503509892720225	3.10095699640857	3.22041357021119	0.00139110563155163	0.00866677471380515	-1.33875274045212
KAAG1	-0.514516173993057	-0.491525549465479	-3.1500224143766	0.00176281445570301	0.0103791718489068	-1.3427896092503
STK32A	-0.504619211003334	1.06181675124726	-3.16375199766247	0.00168380270314237	0.0100182466829817	-1.3473362126128
ZBED2	-0.635924840867518	3.92746423844074	-3.24529026678778	0.00127812559374062	0.00808809665556825	-1.3535173792534
RGS9BP	0.511876449653997	-1.46115267894415	3.13614817499937	0.00184612309947908	0.010764692676969	-1.3720862043146
RBM24	-0.623670521632308	0.947526475116359	-3.14898448245918	0.00176892460744661	0.0104049995340908	-1.38498118971152
MRAP2	-0.59970074637479	0.766892312456374	-3.13789036051144	0.00183546624386747	0.0107163536888084	-1.40950758537669
KCP	0.516606758052088	2.06281982053715	3.16110148167526	0.00169879649442344	0.0100908177469672	-1.416362293603
HRAT92	0.578621427140016	-0.672517988569816	3.12154390895243	0.0019377269675158	0.0111729299932119	-1.41992063426839
CFAP73	-0.550915770154766	0.468719698218768	-3.12925906582076	0.0018888248913017	0.0109572413857671	-1.42360668722084
IMPG2	-0.906831406655844	1.97142211110625	-3.15611570243409	0.00172733531161012	0.0102034474326715	-1.42371038567423
PENK	0.82850585407129	-2.98950527822671	3.11827243725278	0.00195881322913606	0.0112765627440824	-1.42556620302866
KIAA1324	-0.857157240177126	3.25770661949702	-3.19156942463406	0.00153364912959864	0.00930828397659553	-1.44076371984063
IFIT1	-0.508237811511506	5.93701780984071	-3.2480164484311	0.00126627552668524	0.00803838628243825	-1.47395950341323
VWA3A	-0.753187086134785	0.826931082298905	-3.11582485804986	0.00197472717623762	0.0113537409170919	-1.47486779406499
ARHGEF26.AS1	-0.606602372555923	-1.91031526915534	-3.09542970341853	0.00211204167659931	0.0119088377350218	-1.48224102409773
CES1	0.69323943740547	-0.19172369568565	3.10146099455374	0.00207054602761057	0.0117516951131479	-1.48444014446142
SLC5A4.AS1	0.568576059308761	-2.87340298472444	3.09459984442532	0.0021178107033876	0.0119243942615404	-1.48781248455816
C1orf158	-0.893973569842197	-1.20317429153992	-3.09130649630771	0.00214084877831083	0.0120226084415465	-1.49718840709487
RTL3	0.661544423491214	-3.47135566160042	3.09277605098706	0.00213054039359029	0.0119795768606997	-1.49822295202357
TGFBR3L	-0.533462174718107	-0.312706279385788	-3.0951161303056	0.00211421987622848	0.0119174093303374	-1.49961994281766
TUBA4B	-0.790797138248964	-1.26391781676552	-3.08981310964748	0.0021513713544789	0.0120629989476679	-1.5007469595761
KCNMB2	-0.539946782584507	0.566701539336458	-3.10248087820844	0.00206360383876168	0.0117364166183784	-1.50275737280238
LOXHD1	0.524694025238868	-2.41967206788309	3.08673656476594	0.0021731992663257	0.0121665570053863	-1.5062231736208
DNAI1	-0.644558602058964	0.0628641570197495	-3.09212923410647	0.00213507193274934	0.0120013307802679	-1.5165020096669
PTPRD	0.622214228501203	1.2535782723609	3.10269811469398	0.00206212791609982	0.0117364166183784	-1.53231462000561
SERPINE1	0.596415632160133	4.96354440740902	3.21501319653788	0.00141682303084724	0.00879070980187545	-1.53512426166369
TH	0.622338480732307	-2.51788197441747	3.07516271340088	0.00225715342399963	0.0125355092052013	-1.53750669574618
SNTN	-0.80605148800485	-1.58619701639756	-3.06611604734586	0.00232484213353318	0.012818604845426	-1.56274044080774
NEFH	0.780519058589991	1.87411730329894	3.10377393222063	0.00205483304203255	0.0117102206495442	-1.56856314669344
MN1	0.523178664869908	2.75514249100663	3.13101091760793	0.00187788060706473	0.0109077279264109	-1.5687314601294
VCAN	0.603128347851855	5.67630535105378	3.21259781080742	0.00142846729690021	0.00884175366170872	-1.57595321701921
CBLN4	0.606711680411802	-2.04103281449009	3.05989868251709	0.00237243828261001	0.0130322201202153	-1.57769140064598
RNF223	0.57395367177245	-1.3537958289545	3.05701219086078	0.00239483844052529	0.0131194552318069	-1.58914084883689
PPP1R14C	-0.538934108044534	2.88399892775624	-3.12251169835163	0.00193152930814011	0.0111443500761939	-1.60777055354821
NXF3	-0.676782159672041	-1.07320698660769	-3.05082412515292	0.00244351639978549	0.0132936393861565	-1.60893713606478
DGCR5	0.579956990736458	-2.10777109686719	3.04766586371978	0.00246870949477287	0.0133904754896171	-1.6102196451157
CCNA1	-0.667867019391306	4.33145626554885	-3.17326883645579	0.00163096814056739	0.00978296744590638	-1.61290907709133
DIRAS1	0.620732872402726	0.425608627518839	3.06044223836913	0.00236824171332498	0.0130210156861046	-1.61564850546949
OBP2A	-1.02855454892511	1.35769894997135	-3.07507650589886	0.00225778979776747	0.0125355092052013	-1.61655981324247
LOC105372397	0.567509343983246	-3.17420615860278	3.04655948728414	0.00247759121999516	0.0134265872487529	-1.61683964023685
ARMC4	-0.583469595898084	-0.0173803261768383	-3.04632733957181	0.00247945856793257	0.0134326874435617	-1.64133834290578
ANXA13	-0.682189815148893	-0.380169860814892	-3.03878886131367	0.00254080368145685	0.0136669128229477	-1.65334634723471
HAS1	0.689037674150742	-2.07139853498505	3.02723684588363	0.00263751778278538	0.0140784216221709	-1.66449841406311
ICAM5	0.613181176945237	1.74144659761428	3.06608764809363	0.00232505752952485	0.012818604845426	-1.66681597472846
SRMS	0.505941410443213	0.0754132340088543	3.03787682370534	0.00254831923932041	0.0137011850549958	-1.66710874202923
ADH1B	1.02657854403465	-0.329051220104999	3.03332524036166	0.00258613216154807	0.0138603250073406	-1.66928124813405
FOXE1	0.826330952183603	-2.98304891569508	3.02187008978555	0.00268358807125944	0.0142442098577644	-1.67989717762529
TNFSF11	0.650157184497166	-2.46278387525211	3.01681299483169	0.00272767460531926	0.0144152071132002	-1.69152747182515
FABP4	1.03849459830269	-1.45301660084201	3.01571808366401	0.00273730684223765	0.0144469121265336	-1.69891489010486
C9orf24	-0.736994763953846	0.895872865705211	-3.03240645590644	0.00259382729746437	0.013888022763641	-1.7123650402432
L1CAM	0.612033830852111	5.22692067718012	3.15622286005083	0.00172671731014628	0.01020312469953	-1.72931483359355
UGT2B17	-1.00619887076133	-3.02619182864392	-2.99869516886507	0.00289113078884871	0.0151092652280273	-1.74009328791515
INSRR	0.543405068706395	-2.18345332058045	2.9978152444502	0.00289929334053598	0.0151323059626649	-1.7415866488798
TMEM211	-0.6058882335157	-2.46805448885894	-2.9974438965955	0.00290274445316836	0.0151415912417432	-1.74210082356114
HOXA1	0.588336204481964	-0.971341278398932	2.99799891080047	0.00289758783169214	0.0151320154984729	-1.75249338428817
DCXR.DT	-0.517882918062119	-2.90736447943008	-2.99226680594049	0.00295125130394212	0.0153592276912919	-1.75624960160186
SERPINF1	0.516214211030543	5.71624879897701	3.15326518478189	0.00174385002921071	0.0102909312085485	-1.75859685882642
KPNA7	-0.525508866638154	-2.83617647845429	-2.98694177991849	0.00300191799191561	0.015544750543864	-1.76976051448825
S100A5	-0.500987008692514	0.72529679984091	-3.00856516164938	0.00280100461147097	0.0147339513558962	-1.77059833817802
RNVU1.27	-0.585392449727267	-2.5317484706075	-2.98528517986635	0.00301784197266648	0.015602665134731	-1.77365793748178
MRPL23.AS1	0.594777027797502	-1.63766256929335	2.98567173332579	0.00301411934375038	0.0155923208896496	-1.77677088477206
HTR2A	0.525178389048959	-3.29584736173583	2.98411221738139	0.00302916375103906	0.0156299671495921	-1.77895567807071
CSAG3	-0.775873104498976	-2.96592776149735	-2.98343093046177	0.00303575757639979	0.0156595287570996	-1.77918032314734
IGFN1	0.73833465164385	-2.62947452715015	2.96891474160943	0.00317941307921396	0.0162386774612645	-1.81590146272212
BARX1	0.800291274557011	-0.859337207670064	2.96815666628195	0.00318708336927566	0.0162686772550596	-1.8337003934237
ROPN1L	-0.601396846101735	0.886659174949004	-2.98797819764224	0.00299199465396786	0.0155088766966262	-1.83440386130805
CHL1.AS2	-0.678908699305225	-1.51600413999417	-2.95805501748279	0.00329092179414005	0.016711259199181	-1.8504593704528
PAX2	-1.27318961016164	0.520844856086857	-2.97210851915061	0.00314728322508324	0.0160927291048793	-1.86167854390642
LINC00922	0.680204420644524	-3.19103278304287	2.94639444663402	0.00341462652670173	0.0171545911304009	-1.87434308439016
GBA3	-0.774645174994113	-2.42296016430242	-2.93818132128579	0.00350429325047024	0.0174741891683002	-1.89504564274538
C4orf54	-0.714725178923198	-0.292032571123757	-2.94913088901627	0.00338522038254432	0.0170551824127943	-1.89683229335052
TLL1	0.56797910444748	-0.719041673672313	2.94333248256324	0.0034478074152293	0.0172733720877505	-1.90214182690201
LINC02473	-0.631293264289817	-1.43600787289341	-2.93830750106968	0.00350289956552059	0.0174741891683002	-1.90294715407275
GATD3A	-0.633951269697845	0.134055950372635	-2.94807245330057	0.00339656689966548	0.0170923098415786	-1.91221821278037
FOXP2	0.621824188120926	-1.75606145163207	2.9329734167761	0.00356225960563039	0.0176707980601403	-1.91294226782153
ANO4	0.501608216985803	-2.00139732525134	2.9318242371395	0.00357516786728407	0.0177057329079524	-1.91369337458291
LINC01235	0.541752297527877	-0.847191750672681	2.93463303006513	0.00354369296972656	0.0175883319744362	-1.92237715213202
LINC01993	-0.544638362338916	-0.642198844896732	-2.93414123553248	0.00354918559914837	0.0176107672290893	-1.9280078112686
CLEC10A	0.536847494795732	-0.237090352210063	2.93792765218041	0.00350709661754892	0.0174785434343502	-1.92804195960251
CTTNBP2	-0.521129275816678	3.62209652882942	-3.04168141180159	0.00251710233075099	0.0135820892707625	-1.92870989554334
GRIN2B	0.580662942718663	-2.89602475347881	2.91788446037937	0.00373518569972673	0.0183113985029935	-1.94578339097521
SYT2	0.553858530785175	0.342785200844853	2.93557235938514	0.00353322359982913	0.017545986459146	-1.95295942428684
SPATA4	-0.59373498358725	-2.75680545238331	-2.91456680834085	0.00377422032858838	0.0184137593278697	-1.95423168158439
TMEM151A	0.6725918955664	-1.1317050924204	2.91878658981221	0.00372463537963792	0.0182809949486782	-1.95833369389445
LEMD1.DT	-0.708715396413468	-1.90262043094761	-2.9141357483872	0.00377931929860873	0.0184295239141364	-1.95990708492959
ANXA8L1	0.546430914986076	-0.727493518176604	2.91588854242094	0.00375862475973038	0.0183731317202367	-1.97390759959443
ADAMTSL5	0.507709857055597	-0.208967256388396	2.91897629502085	0.00372242025864552	0.0182750754416723	-1.97888018658853
RNF128	0.508595593746222	-1.3692991731619	2.90883772750085	0.00384250453244826	0.0186472667704101	-1.98021184984015
WSCD2	0.742104737124002	-1.16343047003693	2.90756117036637	0.00385787236276667	0.0186883660322576	-1.98681954012315
SSTR1	0.515613676085747	-2.54981528046777	2.90135275638545	0.00393341468532081	0.0189563792884101	-1.98806717767495
XPNPEP2	0.542346101818254	-2.3767298541836	2.90103935800642	0.00393726355516793	0.0189698803531914	-1.98965765513503
LINC01574	-0.735429201845933	-1.0409962359837	-2.90585116970015	0.0038785460461706	0.0187718726462308	-1.99353669825646
IFI27	-0.562346995447458	8.56592804171893	-3.06813761250793	0.00230955649312465	0.0127486673718319	-1.99759128979635
DNAH12	-0.560228204527324	-0.627511940319502	-2.90547970037273	0.00388305039871748	0.0187786183634639	-2.00336796467401
MCHR1	0.5204397866256	-2.13257141873509	2.89578922869699	0.00400225347454808	0.0191990286386115	-2.00459610252596
SLIT1	0.529443596190894	-0.627795547015017	2.89782961327955	0.00397688082201998	0.0191200659855598	-2.02324357642237
NTSR1	0.540256089218124	-1.99330903885717	2.88839273664608	0.00409547236773751	0.0194833464807182	-2.02458574184263
INSYN2B	0.501839647734815	-2.82252086422542	2.88352448250674	0.00415790260834795	0.0197078707510572	-2.03195769763413
CXCL10	-0.628235715618628	5.06888278094833	-3.04393901115205	0.00249874499271766	0.0135169565600686	-2.05415097554117
LOC400622	-0.508664401580233	-0.151801947632117	-2.89049962633888	0.004068719488159	0.0193815021023033	-2.055229638176
GREM2	0.552235089764557	-1.68437531078184	2.87664570477687	0.00424759398588296	0.0200385697166727	-2.0579704842456
ADAM12	0.587955425203288	3.66355782080577	2.99754067250698	0.00290184470598909	0.0151412588505239	-2.05881089916656
FAM230I	-0.547158338837681	-3.44157487376048	-2.86113243285463	0.0044563700613065	0.0207692532630782	-2.08716582220579
CHGA	-0.732611800967508	-0.161956494402083	-2.87564813488109	0.00426074642715819	0.0200745001410671	-2.09358026808677
MUC4	0.627308445817196	2.90247832227398	2.95215897720963	0.00335295012139968	0.0169576318482741	-2.09684279148268
ITGBL1	0.723578417697873	-0.269657700661693	2.87203310807921	0.00430871993221844	0.0202410286849835	-2.09969600046523
CLEC4F	0.539997006189453	-1.75321606377217	2.8578716233857	0.00450142392354951	0.0209415074953519	-2.10449631806692
SCGB3A1	-0.723997524662211	0.740469983295006	-2.88426247018116	0.00414838328253063	0.0196730478213962	-2.10625215993704
TP53TG3D	-0.665235289523974	-1.36333119589006	-2.85891803970766	0.00448692088341692	0.0208901347351064	-2.10792079393813
FOXD2	0.529543925182134	-0.722846985007841	2.86370280069403	0.00442114544329272	0.0206582469358809	-2.1090730130204
YWHAEP7	-0.704923030302029	-1.43459825028117	-2.85374972368652	0.00455896802921339	0.0211602947147831	-2.11976007676292
PAEP	-0.887635929449838	1.47595354225223	-2.8938620301559	0.00402635404639059	0.0192607760523455	-2.12356193628939
LL22NC03.63E9.3	-0.522370261057999	-2.5239523262484	-2.84386059553289	0.00469976354451334	0.0216473595001732	-2.13175004178135
PICSAR	0.753764191149746	-3.07734508916941	2.84196972836739	0.00472713045015682	0.02174576062555	-2.13414189804935
IGF2BP1	0.727004912362953	-0.518550099933834	2.84790774827331	0.00464167162752154	0.0214435207543231	-2.1547321446351
GRK1	0.529564123136161	-2.55133956067192	2.83199044771953	0.00487397630464601	0.022206939585772	-2.16085577298215
CPXM2	0.648509254974458	3.1079093419672	2.93759557686112	0.00351076956984201	0.0174920351250093	-2.16102010597407
IFI6	-0.526509626201502	9.11803647599757	-3.00809607466497	0.00280522901335164	0.0147433263670376	-2.16277805928502
PHYHIPL	-0.63019168064459	1.08520136786084	-2.86921301644231	0.00434648502756587	0.0203724612666267	-2.16435205651109
C2orf72	0.522292355466569	-0.44661366950009	2.84248601832565	0.00471964374345604	0.0217168363408873	-2.17068412751105
C11orf16	-0.639280671397209	-2.10549734528595	-2.82936108576183	0.00491335113022931	0.0223189622070687	-2.1713795614016
CCL20	-0.681910872913924	1.67195226774608	-2.8811598778222	0.00418853788788553	0.0198219518389064	-2.1719165192634
HPCAL4	0.535450171666858	-1.55015912529942	2.83135698741923	0.0048834361093503	0.022233260778392	-2.17418804103114
NGFR	0.56929420364344	1.19748878565601	2.86662962276457	0.00438134453874843	0.0204987163371926	-2.1779183802616
MAB21L4	0.590279231302505	2.30543874161573	2.89427571896652	0.00402116954159747	0.019246142063391	-2.19222722400623
COMP	0.822696185121063	3.62106417378652	2.93679017511829	0.0035196923981877	0.0175116805678595	-2.2227835142592
WNT11	0.632831177401135	3.46043246777864	2.92970668266115	0.00359906542252715	0.0177856623470643	-2.22542318174994
SMTNL2	0.610935968181144	-0.941631309145971	2.81203232426678	0.00518015713086669	0.023227983609093	-2.23500547191436
DPEP1	0.526143607888133	-0.314827443565984	2.81741422574371	0.00509591897605578	0.022963968294438	-2.23852322021046
RUNX3	0.544688021270033	4.29921103827868	2.95812051106403	0.00329023871183399	0.016711259199181	-2.24025387661011
CTNNA2	-0.569181447210494	1.75118036532442	-2.85737635954937	0.0045083029984858	0.0209681241924952	-2.241638731329
CHL1	-0.607253837547331	4.42988691000263	-2.95374155495345	0.00333619676387063	0.0168917695248703	-2.26534445464308
LCNL1	0.631825918128218	-0.605928640790556	2.79446086239031	0.00546405674875306	0.0242614581423277	-2.28786800372209
NPY2R	-0.711654780777145	-3.38146889121141	-2.77604989814467	0.00577658072086989	0.0252277920028152	-2.2927353710729
OMD	0.740837033803802	-0.342859778792056	2.79334469302706	0.00548255817095436	0.0243242962482342	-2.29851360770364
WDR63	-0.507586346415155	-0.709034392853241	-2.78771051740085	0.00557681865433717	0.0246045706817784	-2.30200306820195
RXRG	-0.839400532775179	-0.328791446997644	-2.79181861399805	0.00550794605466023	0.0244055098784711	-2.30278750230115
POSTN	0.884166142762352	4.39022015787127	2.93685124823643	0.00351901506039986	0.0175116805678595	-2.30479553361535
COL11A1	0.857696162706382	3.77804253602611	2.91332283718858	0.00378895225993387	0.0184665539234829	-2.30651027032351
C20orf85	-1.04467173977644	-0.597173892509437	-2.78365270800775	0.00564561314886639	0.0248234279531729	-2.3150008327645
LOC375196	0.575397043210348	-0.985474168774973	2.77810689727911	0.00574087769542827	0.0251098875142473	-2.31869587699646
SCGB2A2	-0.796546952462325	-3.22721311820889	-2.76492238261398	0.00597322726112875	0.0258682732965812	-2.31970396662767
UPK1B	-0.64535723076592	3.06165586239811	-2.87571543913082	0.00425985789041908	0.0200745001410671	-2.32612488937116
ISLR2	0.517675824447026	0.654177206601344	2.79176789852573	0.00550879158429628	0.0244055098784711	-2.34234674632072
FABP6	-0.894244704321957	0.346762084151557	-2.78300085008302	0.00565673586431689	0.0248482035504834	-2.35036867147723
PSLNR	-0.914968608063457	-2.33237001622556	-2.75013349776627	0.00624394765134073	0.0267844945318408	-2.36210028060294
LINC00707	-0.737348648882257	-0.392592425658319	-2.76428396651978	0.00598469099407956	0.0259050702410655	-2.369774470619
FSD1	0.57278220958706	0.252516880122599	2.76917585761964	0.00589735536927072	0.0256439383176139	-2.38123282087199
FAP	0.690030895597101	2.07113956695579	2.80880092867259	0.00523134029136222	0.023405336960687	-2.39767667833721
LOC105375267	-0.560787581150087	0.186028305053185	-2.76079509884401	0.00604769123055602	0.0261132978773587	-2.3995373017893
CITED1	-0.518437372262661	-1.89864295655658	-2.73135413782789	0.00660367953961257	0.0279764304425551	-2.41379510431782
ATP1A2	0.61727273198897	-0.0234001248921388	2.74777744466511	0.00628808649002507	0.0269228213760861	-2.42384183970616
UBE2QL1	0.544032621586165	-0.0622740909307361	2.74670520411248	0.00630826729675978	0.0269837102058612	-2.42504332483086
ERICH3	-0.676398688489173	-1.85164817212404	-2.72341778186465	0.00676125193759211	0.0284840739338755	-2.43366895460975
RHEX	-0.528066772940152	6.57047855079049	-2.92164801600488	0.0036913509550043	0.0181718013444096	-2.44643227496361
HOXD4	-0.664720632791354	1.77136571691816	-2.77883209596607	0.00572833824284281	0.0250654587862107	-2.44931577047656
DAW1	-0.693499434305187	-1.42166017181921	-2.71911719715515	0.00684804794535917	0.0287761012386079	-2.45279454705213
GSC	0.663822378963188	-0.739692497733368	2.72621485298905	0.00670533444447347	0.0283077650638366	-2.45319414996936
MAP3K19	-0.704436442993535	-2.15780702164498	-2.68834587395071	0.00749898288309704	0.0310077805926417	-2.51181086731338
LINC02570	-0.524383702121699	-2.6062577585153	-2.68495321677051	0.00757405809100786	0.0312397554284317	-2.5132491384808
HP	-0.91721329976013	3.18583346245203	-2.80800123611223	0.00524407749285149	0.0234565293833127	-2.52136058230294
CYP26A1	0.544094322080977	-1.21279442416548	2.68752549316627	0.0075170751976158	0.0310684045878639	-2.53389825999754
RARRES1	0.583948168001831	4.65675884795634	2.8624819731067	0.0044378440962062	0.020711656562184	-2.53896055483423
C1orf116	0.516306732100413	3.85185801138535	2.83181492461584	0.00487659581759789	0.0222096128036396	-2.54147573056053
PPP1R1C	-0.67146681279317	-0.532760945218107	-2.68949765041128	0.0074736482714009	0.0309312714450049	-2.54907607834076
DPEP3	-1.24942893568362	-0.45469658935444	-2.68664062297661	0.00753663377572677	0.0311208331765133	-2.55825492502487
LINC01233	-0.556416551938972	-3.33783219770544	-2.65783913091129	0.00819878684603063	0.0330708749595681	-2.56886494248575
MUCL1	-0.739076911344656	-2.80920793195654	-2.65484994066791	0.00827041913460243	0.0332856802103966	-2.58064419356728
SLC22A3	0.501640518123251	-1.192794188418	2.66473882632587	0.00803556807656882	0.0325793985750477	-2.58881863409543
TEKT4	-0.581148826399587	-1.78059125716031	-2.65721956247715	0.00821358808439371	0.0331158267578928	-2.59231288755245
ZNF648	-0.53348036590668	-2.52435009710354	-2.65053924540155	0.00837470974815193	0.0335934370429191	-2.59438825866262
TP53AIP1	-0.545356025488514	-1.10540247377948	-2.6547189877977	0.00827357007533304	0.0332909637045894	-2.6150596256323
NRAP	-0.634589243318968	-1.78433714512071	-2.64299531243821	0.00856006881031015	0.0340354349557689	-2.62553754121005
SEZ6L	0.687586442887212	-2.59462502356392	2.63655581357961	0.00872119552683642	0.03449160346638	-2.62556832903664
CABP7	0.521275573943698	0.0973566579775343	2.66045776690036	0.00813649304321891	0.0329075537082934	-2.64325106981322
PLN	0.591717049487346	-0.7099800514774	2.64659782677169	0.00847109828454125	0.0338365814900399	-2.64631037803819
ASPN	0.619901023322606	1.19759890805341	2.68373725665625	0.00760113000018072	0.0313086343946493	-2.64667875368358
SIX2	0.603215974812871	0.358869288092117	2.66334664083017	0.008068264365652	0.0326900080372088	-2.64819819805569
P2RY12	0.564117748301183	-2.13207865178587	2.62882847677463	0.00891813439515801	0.0350376990355608	-2.65122733033455
LOC101929532	0.530952405645168	-2.99604925728554	2.61709588413037	0.00922478034722681	0.0358673243599452	-2.66474984993939
CLDN19	0.859090057383834	-1.77613417212713	2.62468541983876	0.0090253584216249	0.0352813007498486	-2.66819964545862
SLC28A2	-0.564731683369063	-1.04942430164046	-2.62939055604266	0.00890367589225632	0.0350096556849011	-2.67650280906028
COL6A6	0.629969604711933	-0.137919650432179	2.64100444540032	0.008609595847861	0.0341948224562742	-2.68031189878104
HOXA.AS3	0.653955328058702	-2.88060033585205	2.60972784878675	0.0094221498563703	0.0364235978759279	-2.6828649436076
HTR3A	-0.782136945941549	3.33150014578856	-2.75095508735686	0.00622862178008015	0.0267314144689648	-2.69119980583485
MORN5	-0.633342640436758	-0.910281755558941	-2.62490883096187	0.00901954710103243	0.0352661954980135	-2.69126308836771
BPIFB3	-0.738964341312373	-2.48124140773908	-2.60643485224862	0.00951157662951616	0.0367222690976694	-2.69625856126737
CDH6	-0.553368357202909	6.56598335863191	-2.81807043650387	0.00508573336930216	0.0229294789772047	-2.73258201493438
EBF2	0.54328006184433	-1.68230877941089	2.59730866286511	0.00976339787196935	0.0374470349130108	-2.73385428767648
SEMA3E	-0.754396145341869	1.22750899535199	-2.64700099387847	0.0084611931873564	0.0338267613071109	-2.73934210931892
FOXD1	0.780216288656686	-2.16934781108165	2.58534578666649	0.010102521129173	0.0383739010424606	-2.75002605290537
ASXL3	0.598814029054174	-0.840949486573482	2.59165965595496	0.00992224555792367	0.0379037733177717	-2.77126889021642
RHOXF1P1	-0.730347717684507	-1.72776160049019	-2.5782790064012	0.0103077620906795	0.0389736699841955	-2.77627902226861
SLC26A9	-0.55743889473946	1.1629452334915	-2.62982760257035	0.00889244816788032	0.0349958993412604	-2.77674464797673
AQP5	-0.532506765610719	5.18212703871114	-2.78852008178804	0.00556318482805014	0.0245683590394577	-2.77756393724544
CCNYL2	-0.665530860061784	-1.18459884247627	-2.5829980830021	0.0101702967518686	0.0385827910500822	-2.78049119338567
HOXD1	-0.722819312952731	2.1182888870785	-2.65939215681621	0.00816179095682758	0.0329767366371097	-2.78507557566752
LINC01695	-0.644398334212816	-1.05053627866356	-2.58068074061446	0.0102375941637845	0.0387974613727349	-2.79001209067135
PNMA2	0.51862688711745	1.60573140058176	2.6351404458803	0.00875697303322342	0.0345852972073116	-2.79771631039054
MAT1A	-0.505145193702363	1.64301818607366	-2.63491285283861	0.00876273837746606	0.0345982024753189	-2.80145043093805
PRAME	-0.535351192543222	6.07316809434387	-2.78700752587203	0.00558868223958566	0.0246389055601597	-2.81244290745123
THBS2	0.56808412037618	5.69822003905429	2.77714632436435	0.0057575252766002	0.0251688487290626	-2.82948958487971
LINCR.0001	-0.529463544330841	-2.29132231089902	-2.54645610447738	0.0112788971774208	0.0417990805770959	-2.83520181270227
CDHR4	-0.729848692259557	-1.38556797839809	-2.55497655772495	0.0110111900848335	0.0410928628943788	-2.83870939039227
WFIKKN2	0.582428762847033	-2.09121987018802	2.54095128002531	0.0114549257768086	0.0422095952683174	-2.85189069989413
RMST	-0.663697440855267	1.06745641495218	-2.59582928594013	0.00980477588988876	0.0375666350678608	-2.85228778092336
CSAG1	-0.713546276631199	-2.86339631062977	-2.5303403462776	0.0118011540785997	0.0432303198862294	-2.86021827224311
KCNB2	-0.607049686937335	-1.44836941649233	-2.53558230272255	0.0116289644107745	0.0427205221995004	-2.88090186789336
ATP2B2	-0.502449319486185	2.88276368386045	-2.65608633624594	0.00824072252448311	0.0332030535352422	-2.88101353616742
VSTM1	-0.629586623807425	-2.55502276771307	-2.5221905819827	0.0120733708937562	0.0439778623960349	-2.88366265621569
MLC1	-0.708559901912703	-0.351906916547452	-2.53702800898742	0.0115818707402196	0.0425734241883736	-2.91561419663478
TUBB2B	0.732580482196159	0.782426109864996	2.56075209662125	0.0108329642455099	0.0405530829785923	-2.91720948372787
LOC283731	0.598846766701948	-1.54224487452128	2.51152314958043	0.012438119507277	0.0449454873097155	-2.93210317182089
VSTM2L	0.665465650599369	2.05171531023973	2.58734062450768	0.0100452499732254	0.0382204878708162	-2.95537021377679
CYP2F1	0.619083275350274	-2.25837392974393	2.49102262416926	0.0131666941277466	0.0468307143259268	-2.95847182878271
FGF7	0.58074280609301	0.58769361457943	2.53466539989854	0.0116589207104512	0.0427958477882005	-2.966642208233
CDH12	-0.7926757809051	-0.507498233766109	-2.50504047398481	0.012664536331321	0.0455094082334435	-2.98224299248051
GDPD2	-0.505769457397659	0.793748292950812	-2.52518875485374	0.0119725835246131	0.043725642309794	-3.00118968807544
CCL25	-0.505508013139217	-0.822742491029571	-2.48548379409765	0.0133699321872646	0.0473305007512803	-3.01430557319338
COL8A1	0.533599481486987	4.79191810474273	2.68386329366126	0.00759831989569528	0.0313041791699129	-3.02641594940555
SYNPR.AS1	-0.549729383873331	-1.678127670079	-2.46535800897428	0.0141320443413979	0.0493626721440803	-3.03019640817943
NCAM2	0.53940445667486	-1.05645493070966	2.46855424990417	0.0140084970176739	0.0490514758627017	-3.04345544357002
SCGB1D1	-0.779779154671416	-1.07781782583495	-2.46741793716749	0.0140523099012147	0.0491600124823062	-3.04509452201711
GABRG3	-0.730324041098169	-0.0654229097186697	-2.48506380896117	0.0133854557836075	0.0473761949769232	-3.0465552015064
TBX18	0.628241914871697	0.112079101311709	2.48460309510795	0.0134025031982827	0.0474272636623872	-3.05615474196513
AREG	-0.527095335115161	0.516773425728888	-2.49293437810092	0.0130971849008137	0.0466476137145797	-3.05883633028518
COL9A3	0.560244966623668	1.57074024232213	2.51445337344451	0.0123369635797521	0.0446423071714067	-3.08424403101869
HPGD	-0.745887268197041	2.0199991082224	-2.5162653314323	0.0122747786565478	0.0444789899309641	-3.12264621180474
SULT1C2	-0.535852859894215	2.30007630340409	-2.51935193552761	0.0121694906749029	0.044246552377654	-3.14567289213806
PKHD1L1	-0.7330645858773	2.07660633922242	-2.4908074676161	0.0131745374447462	0.0468402135182173	-3.18818285540154
MMP9	0.534141781034688	4.29054349184436	2.56240849434528	0.0107823271713487	0.0403885682317055	-3.28729100430943
CRTAC1	-0.614414158678729	4.09065859230646	-2.51223725147519	0.012413399860344	0.0448830275245937	-3.3882976537795
PRRX1	0.527525683915675	3.56077040866655	2.46003086520745	0.0143401057069481	0.049925731345355	-3.44696053420202
LCN2	-0.529905302869442	7.22218257336274	-2.50372290857065	0.0127109995819887	0.0456130202951054	-3.53603811216994
