# Supplementary material for: Disulfidptosis-related signature elucidates the prognostic, immunologic, and therapeutic characteristics in ovarian cancer
Source: Front Genet. 2024 Apr 17;15:1378907. doi: 10.3389/fgene.2024.1378907 (PMC11061395; doi:10.3389/fgene.2024.1378907)
Supplement: Supplementary file 1 [file DataSheet1.ZIP › Supplementary materials/Table S4.csv]

	drug	pvalue	median_highRisk	median_lowRisk
Navitoclax_1011	Navitoclax_1011	0.000497737	5.503829745	7.651822838
Vorinostat_1012	Vorinostat_1012	0.008120739	4.042378371	4.328050488
Staurosporine_1034	Staurosporine_1034	0.009133395	0.0442329	0.052254807
NU7441_1038	NU7441_1038	0.003945875	13.37071819	14.37040987
Doramapimod_1042	Doramapimod_1042	4.28E-05	86.19141304	94.30103418
PD173074_1049	PD173074_1049	0.000964203	47.86213202	64.41632659
ZM447439_1050	ZM447439_1050	0.00636459	19.06921497	19.69401593
MK-2206_1053	MK-2206_1053	0.001030242	18.0186529	22.38579476
Pictilisib_1058	Pictilisib_1058	0.001165186	3.756513996	4.614872667
Crizotinib_1083	Crizotinib_1083	0.039998057	23.14288814	26.55416351
BMS-536924_1091	BMS-536924_1091	0.000835334	7.35253217	8.978517392
PRIMA-1MET_1131	PRIMA-1MET_1131	0.004227073	86.68880819	104.2327048
GSK269962A_1192	GSK269962A_1192	0.017778273	16.89043633	18.80437188
Tamoxifen_1199	Tamoxifen_1199	0.007457679	34.59371079	36.68270159
EPZ004777_1237	EPZ004777_1237	0.010576275	159.3469454	178.2167513
Temozolomide_1375	Temozolomide_1375	0.033318403	375.0778128	406.1186744
AZD2014_1441	AZD2014_1441	0.00302668	7.415305644	8.822552205
AZD1208_1449	AZD1208_1449	6.49E-05	178.5446777	214.090327
AZD1332_1463	AZD1332_1463	0.000243563	42.01910132	54.22760746
Linsitinib_1510	Linsitinib_1510	0.026573913	41.6667671	46.47007027
Epirubicin_1511	Epirubicin_1511	0.012217929	0.315930452	0.372916667
Uprosertib_1553	Uprosertib_1553	0.003031153	18.07249719	21.34292915
Taselisib_1561	Taselisib_1561	0.01822982	6.241236279	8.751212422
WZ4003_1614	WZ4003_1614	0.008631608	39.78685133	44.72079404
CZC24832_1615	CZC24832_1615	0.005740666	149.8873268	166.1063438
Entospletinib_1630	Entospletinib_1630	0.038546229	39.4216918	42.54458032
PRT062607_1631	PRT062607_1631	0.011559748	24.59498505	27.20194288
ERK_2440_1713	ERK_2440_1713	0.009117803	13.80183863	15.50039075
JAK1_8709_1718	JAK1_8709_1718	0.002813913	57.6286809	69.75869858
AZD5991_1720	AZD5991_1720	0.047427976	70.31447381	78.7428447
IGF1R_3801_1738	IGF1R_3801_1738	0.030015201	5.005692364	5.762549757
AZD4547_1786	AZD4547_1786	0.022649529	16.52919934	18.7383233
Zoledronate_1802	Zoledronate_1802	0.024893334	39.46239243	44.57146048
Acetalax_1804	Acetalax_1804	0.001395065	117.2230613	147.3668099
Nelarabine_1814	Nelarabine_1814	0.049098848	389.1260828	452.0937313
Elephantin_1835	Elephantin_1835	0.000454088	29.49904641	33.91311737
LY2109761_1852	LY2109761_1852	0.005426986	157.3665743	177.6112785
Buparlisib_1873	Buparlisib_1873	0.042660166	2.471282605	2.650616045
Venetoclax_1909	Venetoclax_1909	0.047719505	8.701915257	9.169630013
ABT737_1910	ABT737_1910	0.008163635	7.558118489	9.21675602
Afuresertib_1912	Afuresertib_1912	0.000605655	10.98701939	13.99106653
AZD5363_1916	AZD5363_1916	0.000188206	16.42924761	20.99069119
AZD8186_1918	AZD8186_1918	0.001380255	24.06125246	28.4134454
Ipatasertib_1924	Ipatasertib_1924	0.010980786	30.26584592	35.244955
MIRA-1_1931	MIRA-1_1931	0.019846301	212.6292277	247.8810654
NVP-ADW742_1932	NVP-ADW742_1932	7.88E-05	14.00820211	17.33919147
Foretinib_2040	Foretinib_2040	8.81E-06	2.456982462	2.973403465
AMG-319_2045	AMG-319_2045	0.023002284	122.5106787	135.1541785
Uprosertib_2106	Uprosertib_2106	0.001442568	14.76839463	18.49777415
BMS-754807_2171	BMS-754807_2171	0.025719503	1.038983068	1.499562008
JQ1_2172	JQ1_2172	0.006662594	12.28450629	14.1240104
KRAS (G12C) Inhibitor-12_1855	KRAS (G12C) Inhibitor-12_1855	0.006589939	81.33468804	72.59266619
