# Supplementary material for: Disulfidptosis-related signature elucidates the prognostic, immunologic, and therapeutic characteristics in ovarian cancer
Source: Front Genet. 2024 Apr 17;15:1378907. doi: 10.3389/fgene.2024.1378907 (PMC11061395; doi:10.3389/fgene.2024.1378907)
Supplement: Supplementary file 1 [file DataSheet1.ZIP › Supplementary materials/Table S5.csv]

	logFC	AveExpr	t	P.Value	adj.P.Val	B
GPRASP1	-6.5258150447837	2.31324614701806	-87.2091341680928	5.22309007144742e-312	1.28811847342036e-307	704.640734085236
CTB-31O20.6	-6.43398552189999	-5.26865482580689	-83.3421944671416	1.79190212056984e-302	2.20959450487467e-298	678.848763760594
AL162151.3	-8.80519564930895	-4.7637345115937	-78.8222789675995	7.83158049409991e-291	6.4380812715164e-287	653.988063669455
LOC100421166	-7.43628679135002	-4.87268520536665	-77.148254465087	2.23530536847417e-286	1.37817752493275e-282	643.233783572791
ABCA10	-8.01966264713659	-0.175164844621739	-73.6285739995065	9.72036737737254e-277	4.79447400521523e-273	623.559540930324
TSPYL2	-5.4395157446106	5.03914238955257	-72.6301545138989	6.18394975398357e-274	2.54180948054572e-270	617.473259558386
CACNB2	-5.16615821666324	0.438485542294172	-70.0390758311221	1.64873949305277e-266	5.8087447682382e-263	599.982549158609
SYTL4	-5.44495241107504	3.18731776620867	-69.3067856165907	2.27119868591212e-264	7.0015377489956e-261	595.445318274578
GOLGA8M	-7.53724921781164	-3.89230861348183	-69.1954768212847	4.81942314540943e-264	1.32062904013431e-260	593.129395701454
AC008992.1	-6.01514514707171	-5.29516013392503	-68.1018662008906	8.23910567080356e-261	2.03192824053357e-257	584.658852828025
DIO3OS	-8.66001087888633	0.744022292286302	-67.388524373493	1.11449764535223e-258	2.4987037208797e-255	582.22368030681
RPS4Y1	-4.59733195292846	-5.65190406276866	-65.459691874321	7.9558104633056e-253	1.63505164705036e-249	565.984586418375
ARMCX4	-4.25395231229546	2.97823727222774	-62.9202896605767	6.5592097984066e-245	1.24433255421772e-241	550.721268240313
STARD9	-4.97574338438403	2.77764651622329	-62.8547574567276	1.05775748802271e-244	1.86331536925828e-241	550.240444804191
RP11-236L14.2	-7.4513187812578	-2.42281314322725	-62.8311687490704	1.25640634989104e-244	2.06569956006753e-241	549.430961375041
ABCA8	-7.52212671132268	1.39818160657577	-62.4167757120195	2.60445091888177e-243	4.01443553509139e-240	546.982070799657
ABCA9	-7.04256322669642	0.875342680573366	-62.0983432085392	2.70381738678331e-242	3.70453024404722e-239	544.62187744358
RP11-522B15.6	-5.21829926833255	-5.30374119558731	-62.1305201257409	2.13356422985609e-242	3.09517417863006e-239	542.696722602751
ANGPTL5	-8.35962176755775	-3.82030707193514	-61.8709495827039	1.44587521863211e-241	1.87674603378448e-238	542.134364392185
MTMR9LP	-4.89548774766908	1.95937826873935	-61.587509315634	1.17656264092781e-240	1.45081939252808e-237	540.895095693588
GOLGA8N	-4.62752520652823	2.30851836824184	-61.0956456833614	4.55188309537485e-239	5.34564480467308e-236	537.266089793503
RP11-354K4.2	-6.03494917987167	-5.27965021141347	-60.9438289077969	1.41306095202027e-238	1.58404132721473e-235	534.240927757141
LINC00304	-6.53804203837095	-4.28712718421033	-60.7324379513625	6.86638282448869e-238	7.36255361815392e-235	533.136907275303
ZNF540	-5.03574181134771	0.0164695999064782	-60.4225313067795	7.02301005002415e-237	7.21672807723732e-234	531.950253769385
RP11-327J17.9	-7.14391001031511	-3.56809889984938	-59.9267013418527	2.95292334281992e-235	2.912999819225e-232	527.541818106324
HLF	-6.6282031397474	1.09039848165793	-59.6684212649441	2.08952618752131e-234	1.98199595525579e-231	526.514069021514
ADRB3	-8.57386176313714	-2.75032911898783	-59.3877629409054	1.76437254065142e-233	1.61159094805723e-230	524.015785500178
GSTM5	-7.57196334317298	1.05307631663288	-59.1636594328293	9.74474267295508e-233	8.58303013572922e-230	522.683036154537
RP11-616M22.12	-6.00023688604763	-4.98144687853189	-59.117718336893	1.38412326044923e-232	1.17707751204134e-229	520.704449729899
GOLGA6L17P	-6.01687926303043	-4.704183075817	-59.0950525234098	1.64588097612242e-232	1.35302388777104e-229	520.625074032358
PRRT2	-5.91062961799693	2.49846130990262	-58.8578533751144	1.0113579731933e-231	8.04584204351389e-229	520.398885256321
ABCA6	-6.64765772356006	0.80143739213033	-58.5646967135552	9.6091124935412e-231	7.18121007017313e-228	518.085625602546
SNHG24	-6.76549476563025	-4.49884790758254	-58.5817416433169	8.42817788082766e-231	6.49549134053037e-228	516.96507322476
SCN7A	-8.48831738659075	0.252759060067758	-58.147903859252	2.39367337804032e-229	1.73625802497737e-226	514.865548773221
SERPINA10	-6.52178886187828	-4.55178814004211	-57.69155820165	8.2493050491246e-228	5.81269603204317e-225	510.079247101896
WFIKKN2	-10.3682791993337	-0.641223365474647	-57.4240676835655	6.63265925638482e-227	4.5437400716934e-224	509.218219340192
PROK1	-9.57447564454638	-0.8592397262937	-57.3643740224795	1.05713157089945e-226	7.0462104868979e-224	508.747326169921
MRGPRF-AS1	-6.16794314819628	-4.20750615744247	-57.223366613188	3.18377666525656e-226	2.0662710557515e-223	506.504040261421
AC092155.4	-6.48294368239053	-4.95247140639041	-56.9626667996046	2.45727832877604e-225	1.55388200369935e-222	504.315875136725
SYNE1	-5.091976737993	4.39595175789893	-56.0460768258414	3.42259436742167e-222	2.11020055723383e-219	498.517089340331
AASS	-5.88655554558702	1.83116624770213	-55.9555377260146	7.02921781854373e-222	4.22816024002257e-219	497.756186041299
LAMA2	-6.06271546419328	3.37261296307805	-55.8895298531263	1.18850871894642e-221	6.97881000634679e-219	497.262632929096
WISP2	-6.81184670924118	1.38628502078754	-55.3871154045832	6.56862909141526e-220	3.68171660573825e-217	493.216360966898
AC007796.1	-4.81381725979754	-5.46807815775554	-55.4583230024919	3.7138897729247e-220	2.13004533906672e-217	492.045443062858
PEAR1	-4.37616354384097	2.0406731159572	-55.0260079164561	1.19351759517112e-218	6.54100687380225e-216	490.322190419354
GCKR	-6.48981157865294	-1.94557677541108	-54.9343137564579	2.49771302887743e-218	1.33909997213424e-215	489.191864393143
HSPD1P11	-6.18510622510371	-4.54385129630576	-54.9008571266081	3.27081740321666e-218	1.71627444251339e-215	488.139898649151
CTC-439O9.1	-6.92101328696891	-3.54739822999555	-54.8356240166736	5.53538320908158e-218	2.84403376463271e-215	488.045408521293
PLA2G5	-7.00084434324912	0.0844530670434043	-54.4326856854543	1.4413946959889e-216	7.254627753567e-214	485.488375212766
GRK5	-4.15380954952185	2.40774794957992	-54.3291845202864	3.33888329660491e-216	1.64687079721741e-213	484.710490284967
CHST7	-4.47713720227494	1.70124907973376	-54.0079610344355	4.55988467113557e-215	2.20501717175579e-212	482.07180080074
CMYA5	-5.97950081587349	2.5637201837179	-53.8490322070931	1.66889397830119e-214	7.91505063324305e-212	480.81604638961
RP11-394O4.5	-5.74978803862532	1.9941273850596	-53.6478164320412	8.65955620828048e-214	4.02947123035119e-211	479.161276670177
PLIN5	-6.71351965720116	1.47417454360278	-53.3661009250017	8.74532251314578e-213	3.99402118183706e-210	476.842710849323
STXBP5L	-7.06067678938209	-1.31176788567672	-53.1581098240124	4.84838801080306e-212	2.17401718404409e-209	474.965131233267
POU6F1	-3.44339402527991	2.87906235107064	-52.7249472701004	1.74240748842172e-210	7.53881639990466e-208	471.570561457624
RP6-24A23.8	-5.5666792424984	-5.26994445840349	-52.7714228699535	1.18530132871728e-210	5.21998238729028e-208	470.621327544021
GPRASP2	-3.70865325752429	2.72220423120731	-52.4721316552714	1.42268690464336e-209	6.0493628348818e-207	469.472141547413
CACNA1H	-6.37367920470499	3.43462396061557	-52.1208419392434	2.66246802217416e-208	1.1129116332688e-205	466.55675845745
CSDC2	-6.53735101456574	2.48488460053053	-52.1068549903876	2.99266482582169e-208	1.23008499890691e-205	466.432869271961
CTD-3035K23.7	-5.45230295258832	-0.149153567529968	-52.0734324210594	3.95751040513484e-208	1.57419550986186e-205	466.009865498469
HAND2-AS1	-7.20817494769431	-0.574030967998966	-51.9891153893393	8.01363061158306e-208	3.13701838322002e-205	465.365586659846
LL0XNC01-116E7.1	-5.0674086130501	-4.97079110561088	-52.0809592995999	3.71608685409402e-208	1.50239563927322e-205	464.918775547925
CTD-2536I1.3	-5.30930307037847	-4.91514309432843	-51.9794294559204	8.69059493562145e-208	3.34886644222338e-205	464.132192128331
PGM5P2	-5.65200153619217	-2.12021107553942	-51.8034347985999	3.79998071470923e-207	1.44177114440245e-204	463.414489462601
GOLGA6L5P	-5.21419452668933	1.73693735659595	-51.6380107105966	1.52536739080077e-206	5.61471799879531e-204	462.492464448768
TDRD10	-5.57353784168974	-0.890063233004866	-51.6603147784873	1.26449201097943e-206	4.72498514769315e-204	462.456263499058
MIR143HG	-5.42814926471057	1.01234801816652	-51.3478454374349	1.75904566517927e-205	6.28718611516683e-203	460.02778797603
RP11-334A14.8	-6.09247591111631	-4.62603495253418	-51.4280158942218	8.94290000817859e-206	3.24337941178971e-203	459.732462233539
NPHP3	-3.34965624214491	4.0108659795934	-51.276389874608	3.21661100291449e-205	1.13325800791253e-202	459.468266480101
MUM1L1	-7.46488236258443	1.79314266389911	-51.1714907874456	7.80990594315511e-205	2.71278732915622e-202	458.566825266225
IZUMO4	-4.53886390634006	0.7152447986311	-51.0588956830061	2.0264991136132e-204	6.94132238054567e-202	457.528107283455
CTD-2104P17.1	-5.59525324763227	-4.75539945320031	-51.0240645310398	2.72252367406239e-204	9.19765463694884e-202	456.242723683439
GOLGA6L4	-4.81409836778765	1.29644712713054	-50.8867323493106	8.73189573784744e-204	2.91008125252424e-201	456.12961690668
NR2F2-AS1	-5.63884632210831	-0.99352466833701	-50.5931806387583	1.06182340155847e-202	3.49155849723133e-200	453.444413710842
MAP3K5	-4.18155896470617	3.8821015854494	-50.3153190548734	1.13989153832713e-201	3.69894804187153e-199	451.301237043905
RP11-1055B8.4	-7.25322515135026	-2.1554647425879	-50.2516313789776	1.96635702325132e-201	6.29796063732778e-199	450.514786722186
RHBG	-7.87340984058802	-2.30501729378713	-50.2188531911981	2.6038325771658e-201	8.23278448949524e-199	450.270372397084
TMEM150C	-3.97525731837973	2.05789677416502	-50.1015797665797	7.11798553067314e-201	2.22207290072735e-198	449.452263039931
TCEAL1	-3.31726256018137	4.30934433632587	-49.8877793356698	4.47009300428799e-200	1.36100535397223e-197	447.633408451357
TPSG1	-5.7193368429517	-4.59820030747209	-49.9295998682439	3.1192835102173e-200	9.61597124112238e-198	447.033905575124
CTB-50L17.14	-7.40147048458041	-2.03887537812518	-49.7536949893172	1.41873160446937e-199	4.21551311197875e-197	446.283818951945
ASIP	-6.47120668475168	-2.31874109912921	-49.7589885704967	1.3554428238194e-199	4.07657694158952e-197	446.182226435021
UBE2Q2P1	-4.29838764728359	-0.0875548726853571	-49.7019344186622	2.21698782667559e-199	6.50897068827064e-197	445.832741696402
CSPG4P12	-3.97584539705229	2.70801150453071	-49.6785623180827	2.71233918906655e-199	7.77810570706504e-197	445.830975477941
ADAMTS9-AS2	-5.71656635765615	-0.707846534104247	-49.6860086922212	2.54353537568015e-199	7.37984346294397e-197	445.740063681351
ACADL	-7.35709425263469	-1.66525255550365	-49.5968314066036	5.49313832218964e-199	1.5571468655384e-196	444.980190402785
SLC1A7	-6.21585256555279	-1.86891041401499	-49.3655520435546	4.06317661588535e-198	1.13870524660187e-195	442.848671174118
KIAA0895L	-4.00349907267961	4.02130558162861	-49.2557329210589	1.05303922646446e-197	2.91798352843445e-195	442.175632296523
TCEAL4	-3.27381078390313	6.34801708785131	-49.009718298862	8.93530513433818e-197	2.395244513294e-194	440.032964850162
RP11-259P15.4	-5.29161173136764	-5.02703025127061	-49.0974788718141	4.16372740689849e-197	1.1409538367659e-194	439.751310675093
RP11-74M13.4	-6.61454051083135	-4.55565057113755	-49.0433123892316	6.66990613850687e-197	1.80761785920721e-194	439.563762649217
SLC22A3	-6.8937850273167	-0.288863304185548	-48.9431331885643	1.59578805062481e-196	4.18673669196905e-194	439.413266695154
EZH1	-2.98869523447201	4.84910089743005	-48.908070351959	2.16617359282668e-196	5.62338664697807e-194	439.149624823153
RP11-475B2.1	-4.98884011785047	-5.2194373047159	-48.9628733564167	1.34363934705116e-196	3.56310038462105e-194	438.504490159636
LINC00473	-9.21151089203619	-2.69854593116243	-48.6859236075195	1.50653204411877e-195	3.8702180491726e-193	437.089281167677
CASP12	-5.93187770545493	-3.24385919452135	-48.4927195613455	8.17585885068778e-195	2.07869104098621e-192	434.979095842308
GRIP2	-4.98490724681022	0.450757651502015	-48.4075963598653	1.72489704832636e-194	4.34075622508415e-192	434.719509076733
STAT5B	-2.8912464047629	5.32321347423324	-48.3651344143188	2.50400169664324e-194	6.23774644874906e-192	434.399711440466
C4BPB	-8.58885989177769	-2.01602206406303	-48.2388424115738	7.59652984288029e-194	1.87345618985114e-191	433.210182506281
RP11-597D13.9	-4.93917110545646	-0.103841647177544	-48.2301192243704	8.20230782470561e-194	2.00282490666228e-191	433.106987678912
ACAD11	-3.00186260975228	4.04161367438409	-48.0434929635664	4.24355810905019e-193	1.02602578515094e-190	431.578848453409
STAR	-10.3229525351514	1.25435823388007	-48.0079689529597	5.8049563673562e-193	1.38992071778387e-190	431.257320407336
RNASE4	-4.27483312506334	3.08940827420942	-47.8236166340604	2.95770729307439e-192	7.01374781363467e-190	429.642375071284
FAM13A-AS1	-4.06066292957696	0.147660057496537	-47.6031185339603	2.08461453051252e-191	4.85007203316036e-189	427.546973420265
ARHGAP10	-3.70407767943509	2.999921153189	-47.5446232202325	3.50285844972255e-191	8.07359767168762e-189	427.173230510635
HIGD1AP11	-4.9314603823137	-5.07600927538836	-47.6481749348126	1.39807669426307e-191	3.28374927942055e-189	427.082422126348
KRT8	7.45145969780981	8.86062543607645	47.3783828942618	1.53439979959297e-190	3.50383035718164e-188	425.565502918791
DNM1P47	-6.23233430595533	-3.28586506754958	-47.3146661978034	2.70515820970997e-190	6.12060658420801e-188	424.663513759572
SIGLEC16	-6.25084025790077	0.0461728796518147	-47.1663699185354	1.01422728940476e-189	2.25341201903606e-187	423.778981837853
GLRA4	-4.91917077303611	-5.17138282951115	-47.2387155525474	5.3210791002309e-190	1.19298593427177e-187	423.455613273502
CTD-2297D10.2	-7.61748530899353	-3.93684299635232	-47.0079670765369	4.17287555114941e-189	9.18852293236132e-187	421.982963233952
FGF10	-7.48538718894793	-3.19469068067102	-46.9385492333734	7.76334950959035e-189	1.69433385491608e-186	421.483458605833
FGF2	-4.61669275645573	1.24599226969779	-46.8095626697575	2.46422325488826e-188	5.33093630807493e-186	420.606710836271
DPY19L2	-4.9261181039291	1.18610498285621	-46.6232690817505	1.31126003568009e-187	2.76395683760191e-185	418.940772678235
RP11-616M22.11	-5.09089215045808	-5.12842515663129	-46.6957508751825	6.83921363989323e-188	1.46668423293084e-185	418.675621780532
LINC00844	-5.55320894640528	-5.15521946605548	-46.6529802463997	1.00410945808373e-187	2.13477133235009e-185	418.350523180732
CHRD	-4.84098356501791	1.89820799885103	-46.4862139569749	4.4972891872903e-187	9.39933440143672e-185	417.720405969764
NEAT1_2	-4.43231799007481	-5.4398170201168	-46.4772159239427	4.87670051494036e-187	1.01066544621394e-184	416.575507815314
ITM2A	-4.47652699305536	2.9770190840937	-46.3537017188303	1.48385920954451e-186	3.04957798548222e-184	416.52669396499
RP11-752D24.2	-6.48125943327137	-3.17518610778315	-46.2069600576737	5.57911555703144e-186	1.13712518898768e-183	414.831303645371
RP11-398J10.2	-4.68705294464222	-5.23666107058879	-46.1869055526147	6.68741294579078e-186	1.35184408253354e-183	414.058118370943
SUPT20HL1	-4.66651681885288	-5.4157444031775	-46.1757238648003	7.39849736876587e-186	1.48342879763011e-183	413.921287748607
ZNF514	-2.78916471320896	3.7022560533389	-46.0432639221975	2.45193848645775e-185	4.87658927040492e-183	413.721588201263
KLF3-AS1	-4.409011028462	1.38775599816097	-46.0325092748761	2.70270675720656e-185	5.33233232369825e-183	413.618207112632
GUSBP11	-3.81847018444704	3.28190670460548	-45.9100434440914	8.19939856086702e-185	1.60486958181034e-182	412.515982739902
SCUBE1	-7.05596620067808	1.00542723658866	-45.8622804871791	1.26465408627134e-184	2.45581882485226e-182	412.085707348652
ITPR1	-4.07613533614094	3.68455773505838	-45.7683073910724	2.96879062835141e-184	5.72002456846894e-182	411.225129417245
ADAMTS9-AS1	-5.82739750855393	0.0909968978457156	-45.7506165393599	3.48657942275735e-184	6.66558307938307e-182	411.046631552216
MAMDC2	-5.27193571145081	2.24908176463149	-45.6339822142556	1.00722212449965e-183	1.89619175835194e-181	410.014324070721
CTD-2536I1.2	-6.23467986160321	-2.84906101114185	-45.6599048113438	7.95545873367895e-184	1.50921171761531e-181	409.926227266928
RUFY3	-2.9136686483056	4.10982439266216	-45.2154787590399	4.59340495398635e-182	8.45392186382175e-180	406.183487745914
GOLGA8R	-4.88690971160881	-0.749132139357746	-45.1982366691205	5.37875243309532e-182	9.82598462999976e-180	405.902242619951
AOX3P	-4.89046713825948	-5.23290809730664	-45.2652196681663	2.91389902096645e-182	5.44413467083898e-180	405.780730398292
CTB-12A17.2	-5.46438729646012	-4.50950144952253	-45.2294964104714	4.04034379890294e-182	7.4919517871086e-180	405.64931704224
PLEKHH2	-4.69010921990904	3.04120658125145	-45.0464886501087	2.16090819256093e-181	3.88995020765967e-179	404.644911449222
KIAA1755	-4.8796233429143	0.415954493948959	-45.0301194462302	2.51106369479925e-181	4.48752556819849e-179	404.467176607932
FRMD6-AS2	-4.78845250411769	-5.38647355189086	-45.0758851422706	1.65022947562808e-181	2.99249700940733e-179	404.021288459353
CPED1	-4.6887935605404	2.55471719890297	-44.9748745717539	4.16945410599154e-181	7.39763145050096e-179	403.992463786963
DUSP26	-6.53762309092511	-1.35685600712714	-44.8863411258501	9.40443691445239e-181	1.65665873703018e-178	403.096615337737
PDE7B	-3.92747477154567	1.75685273037196	-44.8456875967163	1.36672422469368e-180	2.39050729286493e-178	402.804657436097
SLC25A27	-4.33191648161465	2.6863911118463	-44.8412106400605	1.42417953431177e-180	2.47345885036597e-178	402.764613317775
TBC1D4	-3.56058772287709	4.08188087616885	-44.8293867354445	1.58782305886355e-180	2.73838407536314e-178	402.640212582196
ANKRD29	-4.46219923896614	0.816745387413998	-44.7227786466417	4.2368365938365e-180	7.20612855704798e-178	401.654563538862
RP11-349F21.5	-5.3511564794156	-5.00563629217522	-44.7994692622044	2.09101658009041e-180	3.58115631237429e-178	401.637007845924
VIT	-7.66829064080013	-1.67949564160541	-44.5641900167825	1.82901881620331e-179	3.08953849624698e-177	400.164110979121
AOX1	-5.54587016323562	2.30218956990479	-44.5556582155576	1.97891536407432e-179	3.32000072848985e-177	400.136198465399
CCBE1	-6.31062600229861	0.526597554479075	-44.5462382662798	2.15874748228206e-179	3.57308928913021e-177	400.047798905655
SGCZ	-5.3295156503098	-5.14190275556916	-44.5542665569424	2.00450696224653e-179	3.3402128853327e-177	399.370573586037
RP11-171I2.1	-5.2589394733003	-4.67360712300835	-44.5165075015444	2.84089333510332e-179	4.67080742868787e-177	399.092213796363
CLDN3	11.8896548745503	6.85614110501012	44.5081175430093	3.06984424891273e-179	5.01380787196594e-177	398.894348106351
RP11-689P11.2	-4.91642285777866	-0.911863583293059	-44.3592604373144	1.21608983842464e-178	1.97310576284398e-176	398.187258700125
PNPLA7	-4.53483931441078	2.61163132721981	-44.3043678325727	2.021736815299e-178	3.25882832280418e-176	397.812884748966
ARHGAP6	-4.43200653340696	1.70008468517643	-44.2336843320156	3.89245904876234e-178	6.23349513380369e-176	397.162174866943
NAV3	-4.47662650759506	1.57542503773411	-44.1126405280724	1.19684364732544e-177	1.90429406647355e-175	396.039600472629
RP11-373E16.3	-4.09234841954111	-5.50877930302069	-44.0041770028378	3.27953123810649e-177	5.18460252526809e-175	394.097065376395
CSGALNACT1	-3.69844364873263	2.34522674818698	-43.8661781614166	1.1849446012016e-176	1.86134418820599e-174	393.750065947471
PPT2-EGFL8	-3.36356179368761	2.19956650417474	-43.8078047334115	2.04168292899422e-176	3.1868344553706e-174	393.206457823452
MEG3	-8.21604730449552	5.10955428283607	-43.7454392940388	3.6529031266559e-176	5.66590546601181e-174	392.610768251037
AC093642.1	-6.74556361333884	-2.29611168000201	-43.691981160479	6.01683711113144e-176	9.27420230217023e-174	391.980871810168
RP11-395N3.1	-4.81908952004478	-4.88568669365483	-43.6870902314619	6.29802919983353e-176	9.64732895194376e-174	391.364843221593
AL132709.8	-5.414228072559	-4.68996013786334	-43.654791016205	8.51597552388681e-176	1.2964258541364e-173	391.158869018195
N4BP2L2-IT2	-3.99808037428853	0.475874504586166	-43.5902682320012	1.5565154600632e-175	2.35501744025023e-173	391.126321532163
CLDN4	8.6135574330727	7.08771263468065	43.5861979361579	1.61690140477271e-175	2.43146478320151e-173	390.805101488632
ADHFE1	-3.96787402772306	2.32600342717835	-43.5228839766572	2.92364776729725e-175	4.34355429139065e-173	390.546510759261
PNLIP	-6.47163426152513	-5.20646665439	-43.5631703704355	2.00548155470561e-175	2.99752643043332e-173	390.341091636418
ALDH1L1-AS2	-6.72283935128778	-3.73171301359781	-43.5205201251684	2.98905152644117e-175	4.41413106258037e-173	390.188210052894
MEG9	-6.58026137862358	-1.46799832633544	-43.4681387703372	4.8811765697194e-175	7.16545098585833e-173	389.965351349547
LINC01197	-4.77713116248583	-0.0358284431878615	-43.4214181629871	7.5617387160427e-175	1.09698588361791e-172	389.548739172897
PDK4	-4.84303564759958	4.54158219997772	-43.3836717933537	1.07718298873344e-174	1.5445050504735e-172	389.214085894151
GP2	-6.68922388434483	-5.10517821606955	-43.4227664396643	7.46679376254262e-175	1.08962170279187e-172	389.070697900823
GOLGA8S	-5.51242099489727	-3.37128444036081	-43.4019635501445	9.07429940211161e-175	1.30871562488232e-172	389.024555362084
KRT18	6.30669453317118	8.45757252042303	43.2224416211461	4.89242966572439e-174	6.97439886798236e-172	387.703874626655
CIRBP	-3.18044396090375	6.80090341175934	-43.1840070233591	7.02107620127397e-174	9.89450178718964e-172	387.331502058417
OXER1	-3.97515047152856	-0.0810887125193514	-43.1718118618529	7.87403576561628e-174	1.10334926165698e-171	387.164519934644
RP11-243M5.2	-4.78757406192554	-5.33593274431495	-43.1988578429213	6.1062910037019e-174	8.65479015708599e-172	386.750573841747
EGFL8	-3.70371585180942	2.86153586550779	-43.0760564966156	1.93842878112583e-173	2.70087743503532e-171	386.349898114657
MIR202HG	-8.90180156131609	-2.7128872180317	-43.0342452309594	2.87371000411281e-173	3.95929810734247e-171	385.909954189034
RP6-24A23.7	-7.43763268537274	-2.421876064312	-43.0367299686752	2.80723413553985e-173	3.88943866576875e-171	385.886839449776
GPR78	-6.23634217403811	-0.546010318693853	-43.0135082751314	3.49369023740839e-173	4.78674381305365e-171	385.74706897745
AC025165.8	-5.09439684798105	-0.848736392120454	-42.9499325786423	6.36116013364778e-173	8.66734426607854e-171	385.078992614778
MCC	-4.66720560427519	4.13704291775804	-42.9029799566814	9.90557151304508e-173	1.32766959051477e-170	384.697412739266
NR1H4	-7.93025679051387	-3.27421543745332	-42.9050054761012	9.71805785641865e-173	1.30965433254097e-170	384.591897297551
MPPED1	-6.65307678984375	-3.92955770791079	-42.9210079927004	8.35628069684953e-173	1.13232194805331e-170	384.548131006574
SECISBP2	-2.25430122274318	4.92533816346274	-42.8748711526238	1.2914717115685e-172	1.72163650544336e-170	384.42475435385
RRN3P1	-3.20112570752846	2.20183324641942	-42.870737722098	1.34285631752087e-172	1.78051196251074e-170	384.424727090858
AC009501.4	-4.13626521424926	-0.91017669179502	-42.8365117492255	1.8551167330768e-172	2.44657159738716e-170	383.940209495548
LINC00924	-5.72293063496402	-1.43349513726619	-42.6820502175545	7.98940231079158e-172	1.04805659462097e-169	382.539217957387
RP11-522B15.3	-4.74730434938372	-0.0730121453608919	-42.6168152231861	1.48156921173413e-171	1.9230768368309e-169	381.981807851962
RP11-321P16.1	-4.59685394269443	-5.07984082112555	-42.6740781662149	8.61545819956392e-172	1.1242033339558e-169	381.859027061023
FOXL2NB	-8.71549391244538	-0.348356335408985	-42.5902200566281	1.9060361767158e-171	2.44826375990443e-169	381.774063889307
GOLGA6L3	-5.94090634834227	-4.03841228571983	-42.6111073457084	1.5638685129961e-171	2.01927357421517e-169	381.55381392084
GOLGA8IP	-5.33250293152576	-4.6232602244181	-42.4768432089844	5.58439304142521e-171	7.1358705278564e-169	380.146733964115
WHAMMP3	-4.40006660387159	-0.377953291841725	-42.3292048009253	2.26952126752751e-170	2.88509966493626e-168	379.219662101515
PRDM5	-3.83988441796214	1.53727569604002	-42.3152110279948	2.59247577457276e-170	3.27875064371864e-168	379.165894171182
AC012360.6	-5.69945208405949	-1.52165263542931	-42.2563264240531	4.53905561006231e-170	5.68234464240390e-168	378.503374129548
LCN6	-6.45128068337834	-3.46207910238179	-42.2641908638057	4.21179179841257e-170	5.29955149655361e-168	378.404020646676
IFFO1	-3.69205258252692	2.54394446052194	-42.1609808821095	1.12520520883555e-169	1.40150559900516e-167	377.695056346032
CNTNAP1	-3.43007603077615	3.0089130909615	-42.0869540959695	2.27866322884371e-169	2.82393932410772e-167	376.982848816462
FGF22	-5.6509821870032	-3.06405693398755	-42.0757747438424	2.53504081559285e-169	3.12595882970755e-167	376.604652996605
SIGLEC11	-6.75407211924119	0.854536747714193	-42.0079500465466	4.8423817348156e-169	5.91202071010012e-167	376.242661085697
RP11-138B9.1	-5.41925948471955	-4.96826007354681	-42.0434810411137	3.44971453647872e-169	4.23267959694718e-167	376.011698990439
ZMAT1	-4.59993829702957	2.39379259009821	-41.9443769235867	8.88667833182533e-169	1.07432971087979e-166	375.62684337808
AC079779.4	-5.09338608779434	-4.78300754804392	-41.9616019798407	7.53831070335504e-169	9.15811914118926e-167	375.230995823044
MEG8	-6.03458984629883	-3.49407453860419	-41.8707630270512	1.79613254129725e-168	2.16079125529136e-166	374.631835155319
KLHDC1	-2.96597118866938	1.4916122617374	-41.8135829706368	3.10396100894722e-168	3.71601390304158e-166	374.372678256065
CNRIP1	-3.57070805546501	2.54616644342406	-41.7806055919871	4.25612683001346e-168	5.04637499431692e-166	374.065674288023
LINC00602	-5.43942289439961	-5.03422665938528	-41.8071444444268	3.30125299069007e-168	3.93311600272456e-166	373.761665033046
RP11-256I23.1	-5.23372213249914	-4.37780417695229	-41.7617169333285	5.09997075536013e-168	6.01796549132496e-166	373.402307604382
LINC01554	-5.20767425146808	-4.10055421006346	-41.6961524061823	9.55836339573008e-168	1.12251599078807e-165	372.81357139708
C11orf96	-5.59516022988446	4.16317164988744	-41.6254821214364	1.88236962948389e-167	2.20014217072662e-165	372.549447826186
PTCH2	-4.52490888392103	2.05482291098002	-41.5334871043777	4.5524210524196e-167	5.2958399997534e-165	371.698984727396
EPCAM	8.73447804312621	6.66417785129924	41.4861784082508	7.17225962716283e-167	8.30433178052064e-165	370.941836371617
PER1	-4.26100114534405	5.39931432668254	-41.4561970336209	9.56813837709389e-167	1.10266088156958e-164	370.909131645965
CTD-2373N4.3	-5.09766731746507	-1.29390233435567	-41.4398017890868	1.12020561299551e-166	1.28495399198583e-164	370.700370898979
PPM1K	-3.25864520295204	3.9454665113073	-41.38547868772	1.88915451947223e-166	2.14701975848959e-164	370.244854191216
RP11-70D24.3	-4.55303662487513	-5.09029496466037	-41.3972989254669	1.68603746935907e-166	1.92504889209877e-164	369.762244910653
MCF2	-6.20378994064334	-2.643437458214	-41.3258200578877	3.35516584643933e-166	3.79564679380214e-164	369.542366531274
AP000280.66	-5.97835778273727	-4.41615354993241	-41.2821894564989	5.10817420846793e-166	5.75241060864092e-164	368.8807993559
RP11-1000B6.7	-4.23598732566504	-1.78840379295332	-41.2559866581813	6.57579935894793e-166	7.3381160086142e-164	368.825056559691
BTAF1	-2.75074578033442	4.82862011208906	-41.2390200163349	7.74442951719062e-166	8.60329372761059e-164	368.820006321986
PAXBP1	-2.28382946574965	4.7332051613897	-41.2347417254651	8.07059379765516e-166	8.92542530214222e-164	368.783254744232
KCTD8	-5.92137353713352	-3.76687169165137	-41.2562583078031	6.55860172138019e-166	7.3381160086142e-164	368.714887737016
ZNF471	-3.36419996837154	2.77952839099689	-41.2167523887953	9.59952401049812e-166	1.05689045154868e-163	368.648216243967
CXorf57	-6.02719701186171	-1.20149316774643	-41.1432389072151	1.95131058291643e-165	2.138809848706e-163	367.905140306847
SLC4A3	-4.54054708126056	4.71626946719456	-41.0934503063891	3.15605443137537e-165	3.4288376381753e-163	367.418481031556
RN7SL417P	-4.70033455395003	-4.6430188698123	-41.0985526331512	3.00426793264257e-165	3.27837414844385e-163	366.982161372847
ZDHHC17	-2.32845041564121	4.22152279237709	-41.0348195866746	5.56185486048974e-165	5.98980194626192e-163	366.864946812745
KLHL33	-4.82602262448015	-4.7160618037604	-41.0417416867548	5.2018478835594e-165	5.62666546071675e-163	366.437301847581
RP4-742C19.13	-4.65539342074256	-0.783123659868776	-40.9856767455025	8.94576608617577e-165	9.59219492248986e-163	366.352140384404
RRN3P2	-3.67671251989873	-0.135109876076106	-40.9717669977097	1.02343837133725e-164	1.09264229930386e-162	366.21800913185
NKTR	-3.19551729223241	5.67940977546302	-40.886309010884	2.34076776251847e-164	2.47759719138328e-162	365.405664260887
TCEAL6	-6.97745387954466	-3.84395855890787	-40.8911932199509	2.23260886683692e-164	2.37330171870397e-162	365.277285691433
RP4-800G7.2	-3.40441576206617	2.10771355731102	-40.8178989062067	4.5421884497994e-164	4.78715604910054e-162	364.806393957213
RP11-615I2.2	-4.48657396779262	0.587723631494932	-40.7983946168104	5.48777542496316e-164	5.7591284055507e-162	364.611499127082
H1FNT	-4.6375682191587	-4.72085961300616	-40.6833562358916	1.67584996027743e-163	1.75126320848992e-161	362.971251262502
FAM153B	-6.02214175445453	2.06145372360898	-40.6126164933628	3.3321967093569e-163	3.46737780172088e-161	362.801601027804
SESN1	-2.80138322694705	4.0966753175191	-40.6121855636517	3.34618407594505e-163	3.46737780172088e-161	362.76730052271
TRPC1	-3.5119848804567	2.36590070303127	-40.5440075676859	6.49373628069141e-163	6.67285517310048e-161	362.143605879175
RP11-182J1.14	-5.38734724878107	-3.28192536652136	-40.5613033113956	5.48811765453063e-163	5.66309446008512e-161	362.039518137541
LRRK2	-4.28368806619816	1.65176411775106	-40.5311106371749	7.36194067594778e-163	7.53361746681428e-161	362.023534307677
HMGA1	6.58042370404845	7.75698510482954	40.4920568422208	1.07664957720741e-162	1.09720379640864e-160	361.595355684985
SCML1	-3.57499699717464	3.32013222566858	-40.4882008928178	1.1178361093515e-162	1.13448864727681e-160	361.575809616217
XXbac-BPGBPG55C20.2	-3.25304952072884	1.79939881565223	-40.4751037793024	1.26987655267769e-162	1.28351211238267e-160	361.481197129731
RP11-613D13.8	-6.61105916388846	-3.137581831102	-40.4712138928385	1.31890145206237e-162	1.32762235145968e-160	361.271837624621
ILDR1	8.4424446631035	2.34862158939114	40.3415242010703	4.66829311254737e-162	4.68005872933509e-160	359.360418752599
CBX7	-3.51138110634849	4.45767011674825	-40.2524686283491	1.1133686942444e-161	1.11165581933018e-159	359.252168196007
SNX29P2	-4.35242399034363	-0.325337403474655	-40.2308280253266	1.37541081626377e-161	1.36775732059263e-159	359.052851449321
DENND2A	-4.05638464127317	2.14270713754963	-40.2184284225699	1.5525285266058e-161	1.53153834092609e-159	358.971016877886
SRSF5	-2.66859112128403	7.21933182630141	-40.1993222597592	1.87118484897158e-161	1.83123653751338e-159	358.72445296827
RP11-2N1.2	-5.87072836081423	-4.513527403237	-40.2199357517682	1.5298331749765e-161	1.5152106731434e-159	358.612163075857
LINC01229	-5.15403691926287	-4.46838586616703	-40.2158193761693	1.59261176709327e-161	1.56482037450416e-159	358.522834332658
SH3BP5-AS1	-3.5579353408795	3.55541780508836	-40.130523862755	3.66629646290447e-161	3.57384203036166e-159	358.080313736363
SNRNP70	-2.78275799197973	7.2358009571359	-40.1234692784821	3.92821431895543e-161	3.81407958795586e-159	357.983587277042
RPL41P2	-4.12897986756887	-0.103107442415757	-40.0667082491159	6.84561287416633e-161	6.56912469660272e-159	357.456068185991
U62631.5	-5.49467418127039	-4.48065278259465	-40.0982160731116	5.02911989081754e-161	4.84484979481805e-159	357.405084147344
RP11-243M5.5	-4.52275962718021	-5.35390751612301	-40.1156292375086	4.24133459664854e-161	4.10195269892339e-159	357.379552649771
TMEM200B	-4.17274445781837	2.18326439256643	-40.0454553123583	8.42899870896714e-161	8.0572079907189e-159	357.27865514446
INHA	-5.38615754605711	1.69479464497179	-40.004841571423	1.25466175348661e-160	1.19468989052072e-158	356.881883277399
LINC00891	-4.75177461759607	-0.422163262642639	-39.9522611049662	2.10044440543293e-160	1.99235230487642e-158	356.342804121859
MEF2C-AS1	-5.15786356257709	-2.90336583807312	-39.9405927733208	2.35500846446546e-160	2.22525742339644e-158	356.03325557485
JAM3	-3.64295273438721	3.8398202334288	-39.8952235904271	3.67481315961659e-160	3.45909321154444e-158	355.768330389535
CCDC68	-4.34127075761571	0.949437349246263	-39.8617890741828	5.10171227803471e-160	4.78397065402631e-158	355.492320491911
PWRN1	-6.73204687246611	-4.18425070593218	-39.8323690375045	6.80987830554644e-160	6.36156131709797e-158	354.942542041307
DNM3OS	-4.09292779451969	1.84164774709817	-39.7912173231798	1.02013169171224e-159	9.49376897396501e-158	354.794743426636
DLG2	-4.15624548588232	0.165670323335465	-39.7456613228439	1.59611969849386e-159	1.47983097760359e-157	354.329683908957
CTD-2311M21.3	-6.58330260478723	-2.06463567744608	-39.7257599878535	1.94101739012183e-159	1.79286033240392e-157	354.097263788174
RP11-349F21.3	-5.30610645894766	-5.11882218968109	-39.6877333433192	2.82120745037146e-159	2.59614246795003e-157	353.31249168338
ZNF577	-3.09100479297004	3.07201821024381	-39.6397130725526	4.52516337654107e-159	4.1486832413478e-157	353.286470175687
TSPAN5	-3.79331799878901	3.08969646589991	-39.6294982049529	5.00380554207464e-159	4.57051304735722e-157	353.177170565364
GALNT15	-5.12238277742548	1.04408719017907	-39.6007912390407	6.6381396378449e-159	6.04095202024099e-157	352.927700221859
TPM3	2.29902361524058	8.23436267011386	39.5995685263596	6.71854894872345e-159	6.0916490504933e-157	352.850077228433
NBPF8	-2.77485075736661	3.84718027803774	-39.5638142378089	9.55475814481736e-159	8.63148151529252e-157	352.518083694549
SEC31B	-3.8310900565212	2.3358724473973	-39.5249791382043	1.40094603162322e-158	1.26095368729532e-156	352.168675432659
LMBR1L	-2.26479855471936	4.33847421543676	-39.4430512609607	3.1427925333077e-158	2.80824454552299e-156	351.319359735805
NCAM1-AS1	-5.41293608271154	-4.32931630602256	-39.4645260017711	2.54275653519623e-158	2.28034406076398e-156	351.22798887973
KRT1	-6.5429361398551	-4.28786413584895	-39.4254119065445	3.74035041222075e-158	3.33012714318368e-156	350.929640558971
ECHDC2	-3.49768883798546	5.72292050588456	-39.3714278410277	6.37346863345448e-158	5.65404616684369e-156	350.590987227952
CLEC4GP1	-5.16588629707349	-4.95946503072532	-39.3672411380092	6.64252973899358e-158	5.87161535566522e-156	350.180866496263
RAB9B	-4.26099532212706	0.253811395744885	-39.3150849868035	1.11204481603869e-157	9.72526569260499e-156	350.100748113689
CRY2	-2.44662128915039	4.73199885889591	-39.3168385392328	1.09293877900693e-157	9.5921908070708e-156	350.061339072934
KIAA1109	-2.66300101471913	5.11083911220325	-39.3047893530459	1.23116353798444e-157	1.07289594253612e-155	349.93483914326
FLJ43879	-3.9733822151147	-5.30486576940175	-39.3484631142865	7.9962831648967e-158	7.04301197902437e-156	349.845694111493
SNX21	-2.4104170011644	4.21062711154618	-39.2672397417794	1.78461424908946e-157	1.54972382433255e-155	349.585108810372
TUBGCP6	-2.8773190100399	4.85759483021092	-39.2306871639332	2.56192087446981e-157	2.21691553004121e-155	349.204929998321
ZCCHC18	-4.44731336891269	-0.407560926944319	-39.213977288972	3.02253734759803e-157	2.60635720512107e-155	349.078691384969
PPP1R12B	-3.34594399657783	4.73605605260336	-39.2121760050069	3.0768979496993e-157	2.64398805698551e-155	349.022780611754
MAPK12	-3.36867028779192	2.38793537532175	-39.0625908853	1.35395695283449e-156	1.15142366795877e-154	347.606227075639
RBM6	-2.78926241870054	5.78273208604516	-39.0622433561	1.35863028683178e-156	1.15142749600843e-154	347.529418804865
PLD5	-6.38701455549307	-4.00357326376674	-39.0756102160152	1.19000647095389e-156	1.01549963967698e-154	347.507414950882
CAPN3	-3.62915333344631	1.43809706693983	-39.0465047293331	1.5880988965465e-156	1.34129092419965e-154	347.459849318737
PDZRN3-AS1	-4.68653875178816	-4.91855233744164	-39.0934031501152	9.97598233980077e-157	8.54262765500579e-155	347.454848133243
HNRNPA1L2	-2.38634272982704	2.03246185548148	-39.0111293131869	2.25562129049134e-156	1.89857106710231e-154	347.108974402184
ECM2	-4.27794402670532	2.5843930829586	-39.0006805270283	2.50201573453057e-156	2.09879972942153e-154	346.975262045104
TAF1C	-2.67711968516885	5.35276533940723	-38.950542991173	4.11543295741555e-156	3.42887863499264e-154	346.423314616797
TRPM3	-5.31806501159124	-1.45908920108839	-38.9368978756168	4.71257827327204e-156	3.91318536617627e-154	346.309291984506
RP3-333H23.9	-5.12651851261377	-4.00542094195858	-38.9520432403034	4.05458577152381e-156	3.38963370499391e-154	346.201492068476
ALDH1L1	-5.7703833635374	1.52477930234167	-38.9035009533736	6.56631728704533e-156	5.43417842057422e-154	346.025220828599
CLK1	-2.88003305250425	5.81792209572401	-38.9012360490716	6.7157436754591e-156	5.53925319478838e-154	345.931703072601
TBC1D2B	-3.0150947400966	5.29419100998915	-38.7720289026196	2.42682735870413e-155	1.99501387734538e-153	344.649522487318
KIT	-5.01548420088896	1.35670873924529	-38.745919482178	3.1469906821203e-155	2.56990345041228e-153	344.467653605528
C8orf49	-6.85034131889256	-3.32633522113845	-38.7512844074203	2.98334051046337e-155	2.4443569325265e-153	344.397692831252
RP11-540B6.6	-2.93961833094827	1.22808335038626	-38.7025492829548	4.8466631226338e-155	3.94483187889092e-153	344.038861409191
CARKD	-2.29812527543704	4.89615881636793	-38.666107008319	6.96804070027143e-155	5.6528230180952e-153	343.602431000378
UBAP1L	-3.49520095316994	2.00657665049286	-38.654340511139	7.83490933724233e-155	6.33407946617798e-153	343.559197124336
PEG3	-7.42343752009446	3.26438810781839	-38.6540302942062	7.85916923465437e-155	6.33407946617798e-153	343.520838132959
CROCCP3	-3.30080225251221	1.68038271242244	-38.6360764838032	9.39923148018145e-155	7.55061390111515e-153	343.384093146862
FAM65C	-4.11387971301445	1.29101066590294	-38.6279808664307	1.01892249885542e-154	8.15865800869235e-153	343.30266117299
TUBA1C	3.5754229227819	7.99852630308201	38.6145640995401	1.16475601123626e-154	9.29618535569859e-153	343.132947190862
PROX1	-5.26055473422682	-0.143320648060339	-38.6086413762999	1.23561484938426e-154	9.82991400500473e-153	343.107232106171
RP11-216L13.19	-3.52493851792264	0.743532113094956	-38.60578893457	1.27126533618444e-154	1.00487005515964e-152	343.073050411548
JAKMIP3	-5.29358963782295	-1.00153363267869	-38.6076622011627	1.24773853667346e-154	9.89444623518999e-153	343.068382948974
MTMR11	-3.06987219090539	3.65949632927412	-38.6040121449043	1.29399078166698e-154	1.01956551621313e-152	343.009751273721
DIO3	-6.13658297811647	-0.981367865678696	-38.5280992301527	2.7596734934569e-154	2.16748623234504e-152	342.298580961246
ARX	-9.14753076517589	-0.860824410788124	-38.5083213853156	3.3620603881545e-154	2.63222645373544e-152	342.109528104368
NRK	-6.16101003662517	1.65147152489021	-38.4553001937391	5.70934718048117e-154	4.45582025838692e-152	341.559203543196
DIRAS3	-4.4325808672914	1.76805476374807	-38.3879366896105	1.1194330939322e-153	8.68159086872826e-152	340.895916240271
RP11-867G23.1	-5.27872712853988	-3.52809852846398	-38.4052420240168	9.41576346299863e-154	7.32528575786979e-152	340.843666311175
MAL2	9.52205588053037	6.70592613702303	38.372623908311	1.30467497683529e-153	1.00864872347059e-151	340.504224399754
MIR503HG	-5.00408990698686	0.445149017267018	-38.3361912538183	1.87837574027255e-153	1.44313091920877e-151	340.393679767709
RBM5	-2.71523898816527	6.35427589003491	-38.345359616148	1.71373674626081e-153	1.32075548863388e-151	340.389707300056
LRRN4CL	-4.27274745747741	1.59437128646563	-38.32106707393	2.18529481383114e-153	1.66853686373695e-151	340.233470812263
NAALAD2	-4.23980746932584	0.61499356231834	-38.3195694925642	2.21829341692165e-153	1.6885046990161e-151	340.225945373634
PID1	-4.54647610768988	1.39950115882146	-38.308754319525	2.47188762268092e-153	1.86999056903548e-151	340.111499048256
CELF2-AS1	-5.48280210334991	-3.57649744716238	-38.3180231793231	2.25288943071936e-153	1.70956181970464e-151	339.983647453835
RP11-256I23.3	-4.73473130231562	-4.97740219101859	-38.3215580154701	2.1745844426483e-153	1.6655155752979e-151	339.814722356292
SPRR2B	-4.74050572468126	-5.21466507990636	-38.2438965986407	4.73233755015516e-153	3.56907977559408e-151	339.015517363604
FBXO31	-2.06060693346472	4.41374586421448	-38.2007368231457	7.29275274407498e-153	5.48334963946272e-151	338.968364436666
PSD3	-3.56719011725147	3.64608088860664	-38.1795458440002	9.01870216310292e-153	6.76046300141168e-151	338.762494363539
TSHZ3	-4.23849652804077	3.24038300743434	-38.1365720218603	1.38771631139562e-152	1.03708665671633e-150	338.339609510564
PITPNM2	-3.45128080128042	3.80906863226941	-38.1328480915562	1.44053436838292e-152	1.07330690613473e-150	338.290321914092
LMOD1	-4.54691993500786	3.41418509452407	-38.099912685917	2.00463928134187e-152	1.48910885411004e-150	337.966547492388
ANG	-3.40688148157011	2.20664926492417	-38.0902470740223	2.2088403267105e-152	1.63586847259262e-150	337.918555819704
ESRP1	9.0100333628084	5.46120628882035	38.0621723108756	2.92791496577766e-152	2.16192331994038e-150	337.333344069914
FAM189A2	-4.46744920332275	2.16406987958029	-38.027988521411	4.12708277696632e-152	3.03827210285204e-150	337.279959794899
SPAG9	-2.27915331254714	5.31402613462014	-38.009110669049	4.98886537970994e-152	3.65090201763818e-150	337.022610626692
SNHG23	-5.73364976230541	-3.66617843311994	-38.0193886506988	4.49945099318251e-152	3.30254346410319e-150	337.009742080762
AGPAT9	-4.13679578579529	1.03207602361765	-37.9324226875717	1.07837109506192e-151	7.86828045751986e-150	336.348653730976
ATG16L2	-3.1005185486068	3.93566080696654	-37.9321178982616	1.08168142985835e-151	7.86915263220256e-150	336.27373237715
TGFBR3	-3.79218873308626	5.05974529290595	-37.9106514949384	1.3423455673528e-151	9.73674305354552e-150	336.035591275615
RP11-250B2.5	-4.25562869783121	-1.20389887451196	-37.8972602659428	1.53592394015973e-151	1.11081983027036e-149	335.91763312126
WIPF3	-4.48108121023203	3.38382456731634	-37.891877468619	1.62139761956773e-151	1.1692078389994e-149	335.877571050001
MAPK11	-3.17238513603254	1.59362169848341	-37.8713166595321	1.99408319208236e-151	1.43376325606808e-149	335.734897297595
RP11-258C19.7	-2.8205583617653	1.72522029926148	-37.8233144068683	3.2330278359761e-151	2.31109949248819e-149	335.252562903413
ANGPT4	-5.82092915184917	-1.81528557300319	-37.8233783671604	3.23094619549178e-151	2.31109949248819e-149	335.202954613084
TTBK2	-2.25960949925342	3.34151890047322	-37.7794856428714	5.0273403879117e-151	3.58336036551094e-149	334.775940883507
RP11-95H3.1	-5.75519696353934	-4.24742561976495	-37.7695528006467	5.5565340066915e-151	3.94914241132639e-149	334.450332058925
RP11-446H18.1	-5.38082336970045	-2.85181678397905	-37.7525709618339	6.59368447660149e-151	4.67280018856167e-149	334.392514584314
TTLL3	-3.77322580709558	5.01345154917222	-37.7145113848518	9.67742490089212e-151	6.83852873655592e-149	334.060719738853
LSR	5.00842200342486	7.00389125659443	37.6891195704352	1.25018248783537e-150	8.80914300428455e-149	333.896605965021
MAGI2-AS3	-4.1495252179777	3.19464970276375	-37.6797816474292	1.37366669984382e-150	9.65167183804792e-149	333.747856379977
ABCA5	-3.08765614438028	2.84658920647553	-37.6665135358268	1.57041701993161e-150	1.10027342458959e-148	333.640334467435
WSB1	-3.13824761101153	6.04844088292292	-37.5811473416981	3.71767380809177e-150	2.59731647181754e-148	332.709179054589
YPEL4	-3.76640526553273	1.18968283063104	-37.5350701195889	5.92166474562981e-150	4.11380551990767e-148	332.348414569888
AP1M2	9.72582100046344	4.86315088506525	37.5629345149681	4.46858227152931e-150	3.11311231583208e-148	332.206912945171
ESR2	-4.24116784263567	0.079968017538231	-37.4992679725084	8.50377813148642e-150	5.89101618760444e-148	331.978067472389
CTD-3092A11.2	-3.03274043552973	2.14117831753315	-37.4813913024987	1.01886074934858e-149	7.03841563037389e-148	331.797749437047
VIPR2	-5.38348078669922	0.192399246974933	-37.4672279830746	1.17577268875234e-149	8.0771326044597e-148	331.663524409421
CUBN	-3.85217421456083	0.953132542163298	-37.4575734952288	1.29638593785267e-149	8.8640297416409e-148	331.566423702746
ANKRD36	-2.96854177071165	2.74756355264221	-37.4543169743791	1.33980296294132e-149	9.12768526852457e-148	331.504095473032
CYP11B1	-4.78558773152362	-5.56150848061071	-37.4758377208688	1.07772048281818e-149	7.42422976180504e-148	331.302661754852
SKINTL	-4.74807675881928	-4.35607434095424	-37.4574879523589	1.29750820563311e-149	8.8640297416409e-148	331.243281691366
DMTF1	-2.28264346941275	5.39712231503447	-37.4187400899396	1.92032848171525e-149	1.30465953212291e-147	331.068926749308
RP11-228B15.4	-4.02473196976802	1.60849247328359	-37.3879732885236	2.62197495145791e-149	1.77159304802343e-147	330.852632046797
HNRNPDL	-1.98183267427332	7.37336957018843	-37.39525158345	2.43572367296707e-149	1.65026970392071e-147	330.829644593409
RP11-523O18.5	-4.30166974134583	-4.69337320150722	-37.3831046577428	2.75445750073579e-149	1.8560227017253e-147	330.427910981299
ADGRD1	-5.07184754766605	1.26003070286345	-37.3041084398328	6.13146735596759e-149	4.12027923522814e-147	329.998703233523
PRSS53	-3.31146994444873	0.784131014515662	-37.2969175505006	6.59501960196964e-149	4.41973840825477e-147	329.936258777022
SCARA5	-6.84005508910582	-1.5663233397767	-37.2161087111891	1.49657813332065e-148	1.00023333127246e-146	329.116533993059
RP11-213G2.3	-3.00384638670776	-0.432598070410166	-37.1326813950548	3.49047761146879e-148	2.32027382355912e-146	328.208281415355
YTHDC2	-2.2170248439443	4.2377266815996	-37.1274733085662	3.68007726384342e-148	2.43973294303512e-146	328.145070212765
RP11-359J14.2	-4.66034319579419	-4.37789689205439	-37.1483643576187	2.97658669518062e-148	1.98401570477147e-146	328.120146556838
PGC	-5.90673353965861	-4.25461784390553	-37.1238463113737	3.81817594608971e-148	2.52450013894007e-146	327.958099571587
RP11-515O17.2	-4.13987078776133	-5.33153565980152	-37.1025599484889	4.73986815183355e-148	3.12552482247377e-146	327.515526435257
MARVELD2	5.72071618870882	2.96230122393064	37.0813487977238	5.87988877506091e-148	3.86692845254806e-146	327.491166673872
RP11-182J1.12	-4.70286927606052	-1.60640550318131	-37.0564285376983	7.57479629965438e-148	4.96834112611905e-146	327.433567836386
RP11-97O12.6	-3.62235345135877	0.058755703574284	-37.0179416375888	1.12027311104702e-147	7.30904112821206e-146	327.093579312461
RP11-161H23.5	-8.18605957601261	-4.05791888029971	-37.0215879093919	1.0794910334569e-147	7.06164664910184e-146	327.063431779688
EML5	-2.89073095489163	3.44006022453112	-37.0050370724807	1.27739916566509e-147	8.31219478196105e-146	326.921051078092
HS3ST1	-3.75634808727245	3.20347065092271	-36.9837883136103	1.58565000692274e-147	1.02908685449286e-145	326.702033748938
PPP1CA	2.74955333425831	7.22049720195426	36.9405321729707	2.4626106261216e-147	1.58986657752385e-145	326.277244835267
RP11-494K3.2	-4.07975045563626	-5.24584036944921	-36.9660903154361	1.89853566187374e-147	1.22891565598767e-145	326.141893239515
JMJD7-PLA2G4B	-3.55335433263473	3.55205755195082	-36.9105320737222	3.34235733041948e-147	2.15219886378081e-145	325.94599077352
FLCN	-2.44790213688167	4.738617902331	-36.9014336887708	3.66686165669135e-147	2.35500370253443e-145	325.827954137333
KLF15	-3.96846652552927	2.85650545428266	-36.8951525582256	3.90911294170541e-147	2.50406606151529e-145	325.809858722392
ATP8A1	-3.61542423246982	3.17535915772282	-36.8719822332979	4.94979567006904e-147	3.1624834408094e-145	325.566690733036
FAM193B	-2.58772396493447	5.09460947640838	-36.8579562592539	5.71024028773844e-147	3.63891333271849e-145	325.377156323677
APBB3	-2.74975272238346	4.240140407815	-36.8491422553612	6.24687973340501e-147	3.97063268003181e-145	325.305902798576
PRDM8	-4.20849362884748	-0.0711863042149581	-36.786861332691	1.17875498156077e-146	7.47312476998756e-145	324.753561538109
LIN7A	-3.61383439297686	0.453514896232482	-36.7656468043619	1.46353305137624e-146	9.2547825930874e-145	324.541054227513
RP11-632F7.3	-4.01435995849601	-5.04896605542925	-36.7629740769086	1.50398763042196e-146	9.48627696712694e-145	324.102942583623
AC064875.2	-5.24368297772119	-3.49523015619049	-36.7375006341864	1.95040888388265e-146	1.22394361054234e-144	324.076313236797
TRPC4	-4.68441051899695	-1.69122111785429	-36.7194460453523	2.34505366899309e-146	1.4678607508809e-144	324.0050707792
RP11-171I2.3	-4.30055664051995	-4.96414526918153	-36.7419430962165	1.86396222125896e-146	1.17267949746654e-144	323.92041302043
AC012531.25	-5.8138492665859	-2.68515281648066	-36.6753577077833	3.67831113323185e-146	2.29077043352939e-144	323.53872479248
NOSTRIN	-2.80916356241885	1.48070768442331	-36.6664490276801	4.02869015700843e-146	2.50265885773657e-144	323.536473245276
FLG2	-5.03271040293063	-4.61716815227081	-36.6919958032855	3.10355782530089e-146	1.93772007816635e-144	323.498084936429
GNA14	-3.5991971063667	0.0227679840010148	-36.6252217986009	6.13885343857439e-146	3.80392973623421e-144	323.096906354072
SDPR	-4.00587577328813	2.30891793576478	-36.6093552439215	7.21956169256912e-146	4.45122076155349e-144	322.914440074306
ST14	7.81624145032619	6.42030548841869	36.6122274119622	7.01070567863634e-146	4.33328379565237e-144	322.86259187944
MYH11	-5.93888813887236	3.82307436418176	-36.5860870048678	9.1582225974827e-146	5.63242108975358e-144	322.632538371747
C21orf62	-6.46697906640753	-2.17764497314872	-36.5389639746848	1.48287692447634e-145	9.09719171926257e-144	322.204017824216
TCF23	-4.76634047789068	1.48531569501798	-36.5172425982997	1.85190791790156e-145	1.13329412087564e-143	321.989735586724
LINC00899	-3.33702188909404	1.76748705895493	-36.4977879756934	2.25986946753145e-145	1.37952724772922e-143	321.806010628794
RP11-1212A22.4	-3.07476079861092	4.55493881681054	-36.4886767117002	2.48075783958329e-145	1.51062839110625e-143	321.61385883039
SYNPO2	-4.3119926917348	3.82684867018323	-36.4868786449499	2.52683912047243e-145	1.5348991721451e-143	321.610400471894
RP11-395I14.2	-4.30646174426716	-4.55310865244683	-36.472738734923	2.92039728452245e-145	1.76960289510793e-143	321.230195888385
RP11-231C14.6	-5.08415385775748	-4.55522245993813	-36.4180243739348	5.11442203195805e-145	3.09146755274876e-143	320.720376285827
RP11-693N9.2	-3.66293734348148	0.309942414380711	-36.3781238502803	7.69776366178323e-145	4.64161974148895e-143	320.583518500059
ANTXR2	-3.87335794301182	3.87021411464474	-36.3668004065347	8.64514912096261e-145	5.20016262490683e-143	320.379916419921
RP6-24A23.3	-6.25702620196689	-3.02672115964775	-36.3650887943631	8.79817450405632e-145	5.27933283744615e-143	320.369878574594
RP11-87H9.4	-2.95656819389966	2.02620040515459	-36.3531055942062	9.94823594616503e-145	5.95493676952238e-143	320.324748909667
VLDLR	-3.69880072320513	4.68363532483683	-36.3387897778225	1.15211365116482e-144	6.87976437409849e-143	320.075447243874
GNB5	-2.45143231973325	4.24651122607835	-36.3271158470455	1.29863833035529e-144	7.73599480754156e-143	319.973835411412
RP11-553L6.5	-3.04953626111853	3.13265474131903	-36.294591344689	1.81293863343955e-144	1.07736608621412e-142	319.675772362145
HAND2	-5.44879087332943	0.947109592547088	-36.275512537776	2.20497938962798e-144	1.30405759489221e-142	319.520550382209
LL0XNC01-240C2.1	-5.08024961583729	-3.27272023583208	-36.2867281213425	1.96526829026898e-144	1.16508285035129e-142	319.49385556843
CCDC36	-4.07511113451097	-0.939244867890559	-36.2477738679582	2.93124386720014e-144	1.72943388164808e-142	319.211887763639
NDNF	-5.30169988158618	0.436839254242366	-36.2345610451279	3.35709550142131e-144	1.97595917078884e-142	319.114251375045
IGSF10	-5.01295935736675	3.30677272675793	-36.1900821812961	5.30089756584072e-144	3.11263656592295e-142	318.581414657508
MAN2C1	-2.60111950135457	5.93006695787065	-36.1594184296204	7.26404125945383e-144	4.25524431212946e-142	318.222647136826
ACSM3	-4.16372572086713	4.73899622371412	-36.1363510127813	9.20754221009214e-144	5.36823654811566e-142	317.998005138498
CTRB1	-5.88263483482563	-4.83681659714075	-36.139503510081	8.91395260175812e-144	5.20938149442083e-142	317.897280062008
FIGF	-5.40445636199307	-2.5044258774038	-36.1133558907309	1.16631206016689e-143	6.78386510090466e-142	317.793320411594
KCTD7	-2.69153839489182	3.57975837202939	-36.1077542979339	1.23546268553636e-143	7.16917194134066e-142	317.744380556719
RP3-525N10.2	-5.88134022441753	-3.73834730138177	-36.0619652404338	1.9786609225954e-143	1.14548675288844e-141	317.19661844435
TNXB	-5.15651459478683	4.49951226946144	-36.0516437402257	2.20035854217139e-143	1.27084876737777e-141	317.135657792052
ENGASE	-3.07706236315992	4.11734773005529	-36.0119561310765	3.31049017955721e-143	1.90755394411776e-141	316.73262466677
RP11-640N20.4	-3.28799135181564	-0.563205003228546	-35.950846467568	6.21168833022295e-143	3.57092441957945e-141	316.159087273235
PLCXD3	-6.84457562869021	0.914213154959827	-35.9457255905839	6.54820398061016e-143	3.75562340860018e-141	316.12182023192
TCEAL7	-4.09804378830593	0.509889824564268	-35.93259200579	7.49708983248988e-143	4.27993586687189e-141	316.019039970817
MYO15B	-4.46447662571413	5.19981319118433	-35.9388898216674	7.02602889872423e-143	4.02032307889413e-141	315.96389664977
CELA3A	-6.08519897403027	-4.92825761547797	-35.9179832802543	8.71515351735368e-143	4.96381330357913e-141	315.632911956418
WHAMMP2	-4.37266831441402	-0.0349167562743124	-35.8836198456407	1.24198334854426e-142	7.05755606953883e-141	315.512159902805
TPD52	4.77082545211678	5.58556018274104	35.8705564401642	1.42107009513367e-142	8.05264229848092e-141	315.353582735717
LINC00342	-3.39980904569694	2.18512760678962	-35.8657926117518	1.49262545362582e-142	8.4235992991579e-141	315.302617965665
HERC2P9	-2.66244406469295	3.76442706079185	-35.870382027926	1.42362827108008e-142	8.05264229848092e-141	315.293090809909
FOXP2	-6.03175831150561	-1.0609788685331	-35.8223666744344	2.33611692255008e-142	1.31537250100297e-140	314.882206224355
HSD11B1	-4.63043897754596	1.13358466096658	-35.8089517346695	2.6829491508998e-142	1.50721849566038e-140	314.730228546585
RBMS3	-3.4674451173143	2.75135727324751	-35.8011111602817	2.90906698441115e-142	1.63053204476245e-140	314.608801154
DOPEY1	-2.43709644101768	3.72644915166003	-35.7995736433043	2.95559703577627e-142	1.6528556484425e-140	314.569456871262
TCEAL3	-2.47338592170419	4.62317230512334	-35.7941227323088	3.12664417749511e-142	1.74455426935259e-140	314.478367074374
LINC01391	-6.96126288399945	-2.8184182839726	-35.7479861658608	5.03436849277667e-142	2.8026545320284e-140	314.079707569671
GNG11	-3.36325630708591	3.95522984981374	-35.6405237968097	1.52834893983605e-141	8.48922107077402e-140	312.903785380681
SENP7	-2.15757703344696	4.01591525781974	-35.6087371818756	2.12321747923866e-141	1.1766918982693e-139	312.590969579356
PHF1	-2.43914590857063	5.78368768955827	-35.5980637352468	2.37108489022994e-141	1.31111425028813e-139	312.434874514055
SNCAIP	-4.20854196162838	1.91516515168935	-35.5617685292512	3.45188194533203e-141	1.90448126478252e-139	312.157828869287
RP11-256I23.2	-4.43125552600497	-1.44576438012097	-35.5446107560786	4.1227447533763e-141	2.26953417651264e-139	311.969789498627
AKAP17A	-2.51140650407748	5.32562726143713	-35.5281487186415	4.8888201108323e-141	2.68525794149991e-139	311.714930389622
PKD2	-2.47834949955692	4.48866408397623	-35.5026243371731	6.36790760342285e-141	3.48989638479143e-139	311.468593568582
TTC14	-3.12603930390221	4.63089042288412	-35.4975587767167	6.71092806629677e-141	3.66973188405789e-139	311.407467216139
CLK4	-2.26994639345544	3.75744427673603	-35.4883305385176	7.38408024903623e-141	4.02000413028105e-139	311.354606959123
ZIM2	-5.75247684723003	-2.44080460451312	-35.4774912239095	8.26158793045503e-141	4.47796223166774e-139	311.269255757017
PSMA3-AS1	-2.17143218172846	4.68099336511016	-35.4800733343741	8.04351359892335e-141	4.36936414926537e-139	311.233285029987
NXPH3	-3.68392721593663	0.78310108450026	-35.4572147577209	1.01930939773417e-140	5.50070204965429e-139	311.114294820487
CTD-3247H4.2	-3.9875142299664	-5.17019187304106	-35.4893315198572	7.30791034166314e-141	3.98733816031186e-139	311.078389365151
AC003090.1	-5.77338274606611	-3.60883397996834	-35.4632342759391	9.57671133033488e-141	5.17940471115611e-139	311.045111750546
KPNA5	-2.44752948422987	3.14680982279324	-35.4529521385257	1.06534494712071e-140	5.73658014975783e-139	311.015816039355
RASL11B	-4.47431384695559	2.25387385069062	-35.4279826608324	1.38002357359858e-140	7.39872638523657e-139	310.755421304302
OR8S1	-4.60590071213682	-4.952283519973	-35.4500438371249	1.09794306801625e-140	5.8992313602215e-139	310.735959089126
GNB3	-4.22951767673003	0.493485345899141	-35.409152562497	1.6775255145823e-140	8.97421567041838e-139	310.61656947964
RTL1	-5.65656292775218	-4.04152689523111	-35.4075407373746	1.7057966571611e-140	9.10570501275042e-139	310.431174790344
CEP126	-3.50245993216904	1.83153107440336	-35.3358490844436	3.58837023639154e-140	1.91136904470601e-138	309.836778889426
VSTM4	-4.16071637066802	3.08208681727488	-35.3142882734876	4.48829725547792e-140	2.38556868350423e-138	309.549173196119
CTD-2044J15.1	-4.69535272437954	-3.46044330279041	-35.283371750512	6.18698851807602e-140	3.28136582436109e-138	309.147695663613
LINC00115	-3.0632792294949	0.0528029421549494	-35.2543089115599	8.36691006993181e-140	4.4279986297137e-138	308.993170210437
AP000473.8	-5.11121065491277	-1.68025232567709	-35.2527640335354	8.50226052543952e-140	4.48999462694624e-138	308.962367939773
DNAJC27	-2.10065343370259	2.72770243427127	-35.2451583680772	9.20125757676751e-140	4.84874817004787e-138	308.893989369314
NEIL1	-3.15389034840988	3.05851389377991	-35.2223874993853	1.16572386542833e-139	6.11682595089222e-138	308.611075370752
RP5-1024N4.4	-4.98426239733586	-2.97686791919441	-35.2240271922526	1.14603009451135e-139	6.02631006201254e-138	308.583151191581
ZNF483	-3.36904832706819	-0.353636342859731	-35.198269983801	1.49778846600463e-139	7.84256032879112e-138	308.404623343385
RP11-793H13.10	-3.27931725425056	0.413019381007689	-35.1919849754791	1.5989062868282e-139	8.35428534867733e-138	308.361030471406
CCDC39	-4.52130286060294	0.355536267625191	-35.1615401102528	2.19427128928169e-139	1.1440828443185e-137	308.048913095036
RASGRF2	-3.78014961483048	2.4767958520413	-35.1363987117565	2.85001933982245e-139	1.47973004123582e-137	307.731120894082
VLDLR-AS1	-4.29849727307126	0.328018401415656	-35.1268380661482	3.14803554108569e-139	1.62760697094875e-137	307.689499808516
SAMD8	-1.87415752266089	4.12853290607246	-35.1355043252306	2.87665741272286e-139	1.49042279648259e-137	307.685346203646
SPHKAP	-6.34570665535564	-4.5424253790989	-35.1384221052729	2.79066307059734e-139	1.45196904318716e-137	307.642802354355
ZNF25	-1.99984383083552	3.2527121754653	-35.0840557742166	4.91331723455059e-139	2.53498388365035e-137	307.195332479823
CLSTN2	-5.50639925509122	4.01720173385383	-35.0696166550919	5.71015136900085e-139	2.93995309107096e-137	306.983326663109
POLI	-2.2249160267288	3.74750991893608	-35.0502853519826	6.98317624068139e-139	3.58043851242587e-137	306.808707571798
CDK9	-1.92155192069988	5.73502609518491	-35.0547524706246	6.66581772199944e-139	3.42484159708229e-137	306.79744174141
ANGPTL1	-5.36172947153653	1.57091411106451	-35.0414112344198	7.6591999183838e-139	3.91079064983812e-137	306.75418859963
PODN	-5.38964404468418	4.09743546967999	-35.0455847641569	7.3334682333769e-139	3.7522405305299e-137	306.731036766725
DDX26B	-2.55442711340427	3.24697332631569	-35.0100591430173	1.06168711764202e-138	5.40977844943958e-137	306.40764867077
RP11-632K20.7	-3.01280598999526	0.962783115903605	-34.9796912482069	1.45682444081375e-138	7.39263464184132e-137	306.159889677879
ASPA	-5.60353203354122	-1.93468913726113	-34.9819894771558	1.42234956333821e-138	7.232574212587e-137	306.155638999209
LGI4	-4.07584912154449	0.69016398195056	-34.9450109327582	2.0911746597234e-138	1.05898458846198e-136	305.79698130829
RORA	-2.84195842720125	3.19384916103666	-34.8802963576933	4.10671607581512e-138	2.07540639060968e-136	305.05057944355
OR52N4	-4.65954542613002	-4.21924735133913	-34.8453973795629	5.91084908664272e-138	2.98105031032276e-136	304.548555799695
RP11-835E18.4	-5.53749429537182	-4.28010070192997	-34.8265099641733	7.19897222767071e-138	3.62328679752684e-136	304.388800280923
SLC5A8	-5.67410462604756	-4.98776642259993	-34.817477420927	7.91085685529411e-138	3.973473559374e-136	304.248934491487
SAFB2	-2.10314230433095	5.61243369489585	-34.8021571156544	9.28313526432456e-138	4.65326589204822e-136	304.164283295874
RP11-774O3.3	-3.0589075354856	2.18021859562074	-34.7818892561214	1.14714893401184e-137	5.72692044748989e-136	304.070764536054
RP11-759A24.1	-4.78882435287571	-4.15171398232682	-34.7872152246901	1.0850799171618e-137	5.42804075396435e-136	303.955922141685
SHE	-3.0067817618033	1.49023014952507	-34.7616478831781	1.41724937120966e-137	7.06105131167126e-136	303.884045040172
ELF3	8.10195734133432	6.73437123157835	34.7524579145188	1.56007083158678e-137	7.7569489614099e-136	303.715683251353
GRIA3	-5.16402642654077	-1.57581693210088	-34.7057206531288	2.54258633825807e-137	1.26167533750745e-135	303.282613238554
SPINT1	6.37772769655882	6.88517022001772	34.6714032962403	3.64005784882171e-137	1.80263266400886e-135	302.929903680971
UCP2	6.67621714556761	7.40073427545703	34.6556607879965	4.29155261999347e-137	2.11676541428558e-135	302.772047454436
SPRR2E	-4.90280077949408	-5.08516342430472	-34.6694101630972	3.71672857717544e-137	1.83691302946494e-135	302.660981658924
MAOA	-4.01777766649966	3.23911343498079	-34.653064143262	4.40971227749363e-137	2.17070507360375e-135	302.65650163933
COL16A1	-4.62811041777057	5.19618589474602	-34.6308841240682	5.56137354298883e-137	2.73216323341017e-135	302.384340574783
PDE1C	-4.87209949030051	-0.59719546026093	-34.5968164797916	7.94353216765846e-137	3.89469960872352e-135	302.165697011981
SEPT7P2	-2.20683818455936	2.84118619863715	-34.5828477186838	9.19426009677828e-137	4.49898497037194e-135	301.983051715699
CAPRIN2	-2.45270932536633	4.29339655817682	-34.5692112484166	1.0605205979207e-136	5.16888517508306e-135	301.756629767077
RBM20	-4.51286530645745	-0.0350067104894165	-34.5541546655667	1.24162275675226e-136	6.03962533077402e-135	301.722027614635
SMPDL3B	8.7425219626427	3.83490664835731	34.5770362988113	9.77099906745474e-137	4.77173027725879e-135	301.656836757154
PBX3	-3.27882731962711	3.98919441709349	-34.5273636894645	1.64381209595468e-136	7.98025470677839e-135	301.319519033321
FAM106A	-5.10750628872619	-3.45955431550483	-34.5237799382726	1.70669612408911e-136	8.26926125978109e-135	301.278115191086
REG1B	-5.17711455490287	-5.24218171698327	-34.5099152843636	1.97350756343796e-136	9.54326343715824e-135	301.004187339493
AC137932.4	-3.70990341206624	-0.402315248569152	-34.4823891534288	2.63335380781695e-136	1.27091529566305e-134	300.957593016188
MIMT1	-5.54976991524315	-3.96370869494896	-34.4407878162194	4.07296063033748e-136	1.96186240362076e-134	300.395540850404
CSPG4P11	-3.92472793042837	0.792703519306952	-34.42603119278	4.75461370559205e-136	2.2857365147624e-134	300.377794996713
FAM156A	-2.72071849109341	3.64366570639143	-34.4028880078732	6.0609035373766e-136	2.90240782599576e-134	300.037753336116
CTD-2036P10.6	-4.1146533950382	-3.11532237023847	-34.3948298849236	6.59554017125494e-136	3.15231030433119e-134	299.913257231416
OVOL2	8.69769716454172	2.25572638285925	34.4188207163299	5.12811207167152e-136	2.46049610722885e-134	299.869460216838
RAPGEF4	-2.65969300209094	1.62377519152185	-34.343564189271	1.12952813675871e-135	5.38808953747455e-134	299.513350741129
RP11-70D24.2	-5.13390821002753	-2.81485163301757	-34.3290630534024	1.31526013371376e-135	6.26195857483568e-134	299.286558313344
CCDC183	-3.29851849065898	0.2475453510849	-34.3113172325599	1.5846541692255e-135	7.53000792320604e-134	299.175477258334
CD24	9.15859264243245	8.19085018864968	34.3053338599112	1.68741924538047e-135	8.00291027491789e-134	299.070362496767
TRAF1	-2.70992066749255	3.18570777531162	-34.3043692703694	1.70459965686165e-135	8.06887461372783e-134	299.029054331591
FNDC4	-3.23085123579585	2.7463834318969	-34.3032716050925	1.72436341256325e-135	8.14679127981509e-134	299.027085163107
PIWIL2	-4.06534653506868	-1.15295230723353	-34.2947527248481	1.88575452573948e-135	8.87528208278379e-134	298.975978468427
RP11-85K15.3	-3.14201008769203	-1.28675946975682	-34.296728771163	1.847020311015e-135	8.70960132127187e-134	298.961596530765
PHF21B	-6.39604216342909	-2.23198035126264	-34.2719333423335	2.39655594239677e-135	1.12578786002646e-133	298.752793221377
NOD1	-2.2848474224862	3.3680303991115	-34.260855647625	2.69236496445881e-135	1.26234039455291e-133	298.57449482319
SLC43A1	-3.06170410639352	2.49340395511583	-34.2417014793389	3.2926637778643e-135	1.53794837291078e-133	298.399422655412
KLHDC8B	-2.47622719652962	4.74240991062762	-34.2461991168541	3.1406526744582e-135	1.46973009976258e-133	298.354155330552
BAIAP2L1	4.10700575824194	5.15055353808276	34.232958016798	3.60957481261925e-135	1.68278514232166e-133	298.347632572672
MTERF2	-2.07379115975155	3.34634067702289	-34.1997715357942	5.11644639811064e-135	2.37183836598129e-133	297.941796948824
RP11-22C11.2	6.89774994148548	0.120708616436695	34.2299935434121	3.72381406879976e-135	1.73276797291962e-133	297.866879828038
KDF1	7.67962321863041	3.12730763642736	34.2090777287968	4.63954504412681e-135	2.15481092049445e-133	297.831479523864
DGKD	-2.388944021636	4.27750135596237	-34.1911116134014	5.60421188774057e-135	2.59307830347951e-133	297.791760342462
PPAPDC3	-3.87557265008885	0.262799127201737	-34.1700436205123	6.99421768315665e-135	3.2301759644571e-133	297.697532572529
PDGFD	-3.64356418855867	3.60571554978536	-34.1643765741268	7.42380172378961e-135	3.42216445069344e-133	297.520624299049
PLD1	-2.94733819934162	3.31500390248853	-34.138361323841	9.76081349443349e-135	4.49106683581565e-133	297.271064406295
CPEB1-AS1	-5.19763981272341	-3.44250152819037	-34.084520960099	1.72022514541327e-134	7.88553764613047e-133	296.688712185677
DST	-3.82366248574474	5.26104437659543	-34.0867360735363	1.68057254614167e-134	7.71811548099548e-133	296.668312864716
PRPF39	-1.84047138812419	4.40261953349931	-34.0754045808951	1.89352139199938e-134	8.66382645074003e-133	296.580864356836
SPRR3	-6.19485396005294	-4.6208083599972	-34.074518440345	1.91127134822649e-134	8.72884703517811e-133	296.545549744941
CEP290	-2.62709627996709	3.39027056651708	-34.0497924666094	2.47973530455507e-134	1.13041094419477e-132	296.342711163957
ZNF841	-2.431209620885	3.01101948894205	-34.0319966893419	2.99097580832198e-134	1.360949176842e-132	296.184753878559
ANKRD23	-2.69690803192572	0.922692116809463	-34.0057918874095	3.94200913859066e-134	1.79038359808329e-132	295.971023955318
PHYHIP	-4.26041303637584	-0.321706478412723	-33.9796730532104	5.19115703528917e-134	2.3490699964092e-132	295.694422341007
RP11-107E5.3	-4.22544633684291	-4.76963057608236	-34.0012627772476	4.134709083266e-134	1.87445212153504e-132	295.674222680772
HDGF	2.1179157496785	8.78019305198537	33.9696974482986	5.76676183704055e-134	2.60475971474531e-132	295.432995974116
SPRR2F	-7.55403802399967	-2.15761452109126	-33.939153895067	7.95775898456757e-134	3.57475868993452e-132	295.270055213205
VPS13C	-2.16883573717538	5.19263113192687	-33.9503482730577	7.0717389008485e-134	3.18254059804244e-132	295.232419027062
AP000251.3	6.46377330789566	-0.0537037708392919	33.9569331764354	6.59741364473268e-134	2.97450485020836e-132	295.009239025099
IGDCC4	-3.73650563450957	2.24200783586307	-33.9045334706886	1.14650376267799e-133	5.14092287184811e-132	294.845095642058
RP11-448G15.3	-3.44421423759702	0.710477418907916	-33.8795157611003	1.49283440705445e-133	6.68172089778164e-132	294.641612449205
ZNF276	-2.53866032159451	4.2440585250399	-33.8670346314274	1.70300012173765e-133	7.60858496418368e-132	294.377041446247
LRRC70	-3.20831527509429	-0.433625295241162	-33.846679116052	2.11117605408366e-133	9.41515801913405e-132	294.275900633584
FAM83H	7.43337248740618	6.13756982861429	33.844321149077	2.16438619586902e-133	9.63503472247685e-132	294.208958224121
BAHCC1	-3.88095281504541	2.66511040420718	-33.8403184456006	2.25780353817913e-133	1.00327839384818e-131	294.144238830922
CXXC5	4.84778690861229	6.3992183252016	33.7798505680761	4.27578740482662e-133	1.89657318305457e-131	293.591299840573
GHc-857G6.7	-3.69844578718402	-1.78388199635758	-33.7330627165157	7.01023210237721e-133	3.10388409531107e-131	293.035811090513
PTH1R	-4.55142875121386	0.404616205894266	-33.6847382858848	1.16847047463349e-132	5.16430445258266e-131	292.581050928843
GNRH1	-3.74968304419142	-0.396373375285579	-33.6652697731919	1.4356302959587e-132	6.32241327838097e-131	292.374811110759
CENPT	-2.15633414212722	5.0081347196293	-33.6764740430386	1.27519203522857e-132	5.62590088958979e-131	292.344691134418
LRRC17	-4.2697172305534	2.19295904952142	-33.6395046987372	1.88546841690427e-132	8.28866704058701e-131	292.037863359548
F10	-4.53824339266256	0.873481782057101	-33.6242651350603	2.21540323204327e-132	9.70448925553304e-131	291.928711360231
SLC7A14	-4.98475514093305	-4.2849769660412	-33.6346712530313	1.98440409274171e-132	8.70807361836228e-131	291.895641179554
GREB1L	-4.76086136313366	0.114706160404545	-33.5972315128462	2.94927388120992e-132	1.28962752585814e-130	291.659644548492
CDH4	-5.75289949874918	-0.551724885611413	-33.5866520295101	3.2987904154444e-132	1.43736341388145e-130	291.548170123705
ADAM33	-5.21958047969063	2.86201059904593	-33.5878386202641	3.25760962465178e-132	1.42193218695862e-130	291.457335584862
HIST2H2BA	-5.2199217866646	-3.79496642827177	-33.5776439328695	3.62889429987371e-132	1.57840901628722e-130	291.337181989665
WDR27	-2.70653827922201	3.34760149625438	-33.5726823900316	3.82463027134393e-132	1.65769827331958e-130	291.306323073235
CREBZF	-2.51762409606462	5.46227163213431	-33.5769731585886	3.65475888999121e-132	1.58686027720006e-130	291.281970809146
GOLGA8Q	-5.18836576328505	-3.37324459406449	-33.5630657512128	4.23461703441351e-132	1.82896891948697e-130	291.208333219654
KAT2A	-2.4152665166218	6.17431243924943	-33.5664502654098	4.08553571215132e-132	1.76767511812414e-130	291.167182490767
ANAPC4	-1.80205615436149	4.22628101772012	-33.5510610535358	4.80869853511215e-132	2.07328886840797e-130	291.054984791054
LVRN	-5.02179081126098	-2.29761707011741	-33.5425199829363	5.263990609281e-132	2.26562890761061e-130	291.042963369902
RP11-250B2.3	-3.69263554489349	-1.75661967800234	-33.5385753013178	5.48859594810401e-132	2.35408266560245e-130	290.986071790478
CTD-2653D5.1	-4.23358261126618	-4.60991120241062	-33.5401098034753	5.4001051420464e-132	2.32016364134405e-130	290.841787382762
RPL36AP43	-3.86353909370598	-4.63611615545259	-33.5160064608718	6.97102561944187e-132	2.98471239282422e-130	290.566331266856
AGRN	4.16241331344861	8.48124799260603	33.4939954381259	8.80218718868411e-132	3.76221040636616e-130	290.47552948972
RP11-21B21.4	-4.53689098448511	-4.28552633937277	-33.4451007348653	1.47805376349422e-131	6.30653320333814e-130	289.878649631641
RP11-164J13.1	-3.79833305200887	1.01671034270928	-33.4111185668973	2.11937347344622e-131	9.02728645978076e-130	289.683147797059
PDE1B	-3.28950339638606	2.47577388065373	-33.4073566040918	2.20565804719928e-131	9.37861013103941e-130	289.588687914784
KANK2	-2.81433039840861	6.32164951359495	-33.3553289370455	3.83083805247124e-131	1.62609514716086e-129	288.930820255708
MRPL3	2.12857469287648	7.00001334852659	33.3044768681976	6.57300947477588e-131	2.7852845303595e-129	288.451147843211
PRRT1	-3.30837827688729	2.82912629841991	-33.299452249629	6.93328469715526e-131	2.93291024358907e-129	288.423535747867
LYST	-2.2428788769031	3.40491980112845	-33.272508192498	9.23067338408969e-131	3.89139943587042e-129	288.135551015439
E2F8	7.0923797199156	2.09118413744113	33.2814719480819	8.3922621677498e-131	3.54400632844256e-129	288.028679244983
IRS4	-6.13931992668713	-3.26278861799221	-33.2545967636751	1.11655472115047e-130	4.69105153884376e-129	287.98560933535
EPHA5	-5.55013164279567	-3.38997918082626	-33.2526547595106	1.13983437130064e-130	4.78071348044497e-129	287.939661753219
MTUS1	-2.74384205268455	4.89755056716671	-33.2577074526466	1.08025319667824e-130	4.54628060349467e-129	287.903553599882
AGAP11	-5.06148672138784	-0.241291410942017	-33.2383431554492	1.32706180498364e-130	5.55653620280245e-129	287.861095353756
TP73-AS1	-2.11977594512868	4.66214305931745	-33.2030048642455	1.93207904423332e-130	8.07609040489529e-129	287.335395638077
MON2	-1.71311938203512	5.008471779935	-33.19017707212	2.21440960823956e-130	9.24057017908699e-129	287.194450719572
PLA2R1	-2.99872909882405	2.76857132601442	-33.1819609837811	2.41657660720538e-130	1.00501875694602e-128	287.188412856973
CTA-268H5.14	-4.74796423333848	-4.00783939493018	-33.1858684118108	2.31822348625239e-130	9.65743709762779e-129	287.166186859409
AFF3	-4.2531308638397	1.32350629843437	-33.1628725693732	2.96050385855979e-130	1.2291573427576e-128	287.026308215372
KCNT2	-4.55867202007763	0.823002477187774	-33.1502847346198	3.38466751968474e-130	1.40290202303303e-128	286.905462255767
ZNF781	-3.55820010005112	-0.304647444418605	-33.1384251895585	3.83980611806147e-130	1.5888808470408e-128	286.797889561977
NPTN-IT1	-3.2545288584564	-0.61989918653427	-33.0688851277738	8.04895095546928e-130	3.32501220207342e-128	286.046753592998
MT-RNR1	3.03983442658081	10.6385332778728	33.0674445311694	8.17335967660844e-130	3.37075913619594e-128	285.876198487154
CDC25C	6.72884861407232	1.64480130445377	33.0606878945798	8.78303752628884e-130	3.61614810473014e-128	285.676857021891
SGOL1	5.85002979264753	2.0723609687367	33.0506174073308	9.77725772099972e-130	4.01877883192158e-128	285.666355104021
CSPG4P5	-6.22660500375328	-2.85265999794286	-32.9941445106559	1.78434018691772e-129	7.32202956568465e-128	285.2430031493
ITLN2	-5.24861404252058	-4.03151717853075	-32.989616734509	1.87254136085421e-129	7.67119851185824e-128	285.103460682784
COL4A3	-5.22867251131822	-0.461084348783923	-32.977881796928	2.12199054482744e-129	8.67869499445015e-128	285.09478523837
RP5-855D21.1	-4.23393680747354	-2.00156759547202	-32.9723709798729	2.25035567322724e-129	9.18845556508779e-128	284.994664076173
RP11-423P10.2	-2.58385328157392	0.016707754869363	-32.9621092406923	2.51046025532822e-129	1.02335488953561e-127	284.917468535368
RP11-43N16.4	-2.90901795508604	0.576822809199649	-32.9441620651418	3.03979648792446e-129	1.23504878064568e-127	284.738172352695
NFATC4	-3.39991559773808	5.59503019460483	-32.9572695331081	2.64337307811171e-129	1.07575687875233e-127	284.699600249471
KNDC1	-5.47479009280229	0.553263976527582	-32.9233242273116	3.79611113788035e-129	1.53979758030272e-127	284.481008650558
C6orf132	6.99317875032818	4.83448216119032	32.9183210813337	4.00415023958079e-129	1.61885824932035e-127	284.379897058131
CLIP4	-2.29391442688641	4.15902647552165	-32.9226339150749	3.82415898539244e-129	1.54862740390391e-127	284.367815389158
PTPRD-AS1	-5.49907447995422	-2.05761094089851	-32.8840240578644	5.77279780190467e-129	2.32628659134923e-127	284.083059599054
NEIL3	6.22350644985745	0.617526528048738	32.9024516588086	4.74259317001317e-129	1.91426894859026e-127	283.928570208023
VWC2	-6.22333906547526	-0.842923182901036	-32.8549521711735	7.87233437012361e-129	3.16201156736138e-127	283.781535346767
RALGAPA1	-1.91054013860783	4.48895299464034	-32.8523947942636	8.09014414641606e-129	3.24421357624248e-127	283.612521635122
CKAP2L	6.66976523111668	2.19346748146923	32.8591283237472	7.52920169126806e-129	3.0291218941281e-127	283.596702385703
HIST2H3DP1	-4.87134569684613	-4.08530036615015	-32.8491848517514	8.37209036584175e-129	3.35182617861021e-127	283.59525655585
DDX17	-2.35364710678311	8.79296389164851	-32.8272800241062	1.05772676195661e-128	4.22782129714326e-127	283.329150202942
FLYWCH1	-2.08791896129592	4.88257291618343	-32.8164079148059	1.18790003500695e-128	4.74045156364746e-127	283.210433750697
CD9	3.8302414155232	8.28557708427957	32.8016822910167	1.39015020741286e-128	5.53859198953407e-127	283.108175509006
MMP17	-4.36616659564303	0.698886196503614	-32.7761558180665	1.82579481955308e-128	7.25084570689503e-127	282.931496359217
RP1-18D14.7	-4.1220687476923	-4.59518646292372	-32.7906958022782	1.56319239913535e-128	6.21797595927032e-127	282.908247209335
ROBO3	-3.83156993448872	3.61421086942435	-32.7491726860783	2.43575313768002e-128	9.64214187503447e-127	282.518114131506
RN7SL674P	-4.13991659452621	-5.15324505251792	-32.7525004244372	2.35067794229946e-128	9.32032466446772e-127	282.460972985626
TPX2	7.08758927433493	5.28583856060861	32.7207289705535	3.30087941850058e-128	1.30250061150498e-126	282.293784901526
RHOBTB3	-3.96425174936026	4.36165599488962	-32.7263470766009	3.10852957725209e-128	1.22856660952229e-126	282.251557908621
CORO6	-3.85356765874263	0.313018663858663	-32.7103914361799	3.68648209757971e-128	1.44770734857501e-126	282.246020581423
C1orf106	7.90368178241124	4.75128304053878	32.7168799282761	3.43949490345822e-128	1.35502912634324e-126	282.19647782948
HCFC2	-1.79338193711967	3.17686032313699	-32.7089128814409	3.74520322411251e-128	1.46842928319654e-126	282.166786761227
ADH1B	-7.83829834459191	0.915271902956613	-32.70700056387	3.82254211808427e-128	1.4963735510507e-126	282.141459955069
NEK2	7.6292317119369	2.73625092653225	32.7125248941379	3.60337187783552e-128	1.41732627194864e-126	282.024927149312
SMG1P7	-3.19059557241142	0.536727987047497	-32.6833016937187	4.92466137529292e-128	1.9217088423651e-126	281.958299917885
CTC-428H11.2	-3.62519824346326	-2.0133478399911	-32.6841869182789	4.87827344648433e-128	1.90662408458315e-126	281.910222105055
SAT2	-2.62141609899185	4.66287959264539	-32.6772646593438	5.25301062280683e-128	2.04659949414948e-126	281.724083033124
ACSM1	-3.67817457146258	-1.50142660208915	-32.6303717305182	8.67378565316562e-128	3.37402053278187e-126	281.359537628111
PRSS8	8.74382369116948	5.69272919725291	32.6153855436044	1.01820896151591e-127	3.95449911951267e-126	281.128687992648
CLDN7	7.46468833894558	5.85734608106889	32.6073813664061	1.10925181478716e-127	4.30131576356617e-126	281.095277086232
RP3-332B22.1	-4.67020710725811	-4.42717857674785	-32.5898987785072	1.33745126423314e-127	5.17805699819743e-126	280.807594909014
F3	-4.2077289751581	3.67591839283684	-32.5846505286165	1.41472293744875e-127	5.46863590648292e-126	280.755579873205
FRMPD3	-4.59021980665316	-0.590639177256932	-32.5697740255705	1.65891266631687e-127	6.40252021544706e-126	280.746170534719
STAMBPL1	-2.90823187862489	1.64641049505767	-32.5648416340343	1.74885467607803e-127	6.7285887708949e-126	280.67337133652
KRT7	9.0888118024127	7.13083758823366	32.5651885258501	1.74237253914117e-127	6.71412368129682e-126	280.642226636413
RP11-679B19.1	-4.52693865491684	-1.90638022406081	-32.5074295524204	3.23403637364229e-127	1.2423334119434e-125	280.053166241826
LCAT	-2.56345818136313	2.32624752857013	-32.4853430012543	4.09732253571036e-127	1.57151117225022e-125	279.799504334439
RP11-589M4.4	-3.93935603442874	-4.32482552463503	-32.4805665224914	4.3124626479611e-127	1.65145891031082e-125	279.619328578046
TRIM3	-1.86715573513786	3.3456889396741	-32.4710337339436	4.77623004646889e-127	1.82622302955063e-125	279.607536220519
SKA3	6.18112052872352	2.44846308529165	32.44381315185	6.39408013997643e-127	2.4410341240263e-125	279.227048873889
LEMD1-AS1	-5.13038613828354	-0.180330617962281	-32.4249537847486	7.82666228569013e-127	2.97872137792731e-125	279.189146117503
TCF21	-5.51526823423986	2.03311011503058	-32.4314646504273	7.29900608146184e-127	2.78219610480698e-125	279.168697547493
TVP23C	-2.12525893640973	1.17866325483282	-32.3916509306434	1.11855760028812e-126	4.25051888109487e-125	278.841155498523
RP11-361L15.5	-4.8810448367723	-1.19413042019655	-32.3912253516674	1.12367444121142e-126	4.26339370294707e-125	278.834020210455
ATM	-2.18577494249848	4.98454169384464	-32.3857336054093	1.19184370162003e-126	4.51509206902505e-125	278.598167258737
RP3-402G11.28	-3.44255316881292	-1.50286717247581	-32.3680329661759	1.44103085839195e-126	5.45072132356782e-125	278.552242991068
BCAM	4.39652622769868	9.92966763560658	32.3648304141978	1.49139677820486e-126	5.63259224258625e-125	278.38421149851
SEPT4	-2.50420414495514	2.34558631111176	-32.345141565077	1.84217052416483e-126	6.94672927629252e-125	278.299028986485
RP1-253P7.4	-3.61560504992506	-1.1317882519274	-32.3359433385432	2.03326409396982e-126	7.65562734129524e-125	278.225536655886
HERC1	-2.00204343072167	5.03150906159165	-32.3223880973832	2.35163047406685e-126	8.84084005357265e-125	277.919764623372
PI4KAP2	-2.71573609050341	4.09724031279405	-32.3198732712223	2.41596486835283e-126	9.06887756214879e-125	277.915089600996
LA16c-358B7.3	-2.95484297861685	1.77869259546016	-32.3063195897466	2.79427575880757e-126	1.0441277085411e-124	277.897600843193
CELF6	-3.95941394022386	1.40277827184232	-32.3032515158501	2.88783195318046e-126	1.07582645965765e-124	277.852995871583
BAMBI	-4.64165444695612	2.12091233181469	-32.3079215124251	2.74663943241593e-126	1.02788500276543e-124	277.849784990925
DTL	5.34341564723963	2.83434169104379	32.308495176446	2.72977880177095e-126	1.02312773266376e-124	277.84592055942
UBXN8	-2.80448565640132	3.23952142840215	-32.3049035706746	2.83707202278711e-126	1.05851543458359e-124	277.798499214886
ZFC3H1	-1.92185162107328	4.86953674806281	-32.3029136089071	2.89832571397336e-126	1.07810722108614e-124	277.716881903347
HAS1	-6.45823975064351	-1.52780782317074	-32.2814452804709	3.64956237827328e-126	1.35550462911108e-124	277.6599069212
RP11-454E5.4	-2.87710427289658	-0.659808546998273	-32.2721484111539	4.03267608501504e-126	1.49554673095701e-124	277.541981995518
RP3-329A5.8	-3.46585779459265	0.158995001870919	-32.2632527168231	4.43689444852574e-126	1.64298334668982e-124	277.466098089357
VAMP8	4.68427781556036	5.81143774728156	32.2389410261934	5.76073894399613e-126	2.130005154975e-124	277.205083524131
ASPG	-4.86419431064297	0.949110531307977	-32.236594615905	5.90777952092303e-126	2.1811026728294e-124	277.134840726363
AMHR2	-6.8637645810693	-1.00725905968576	-32.2256298651008	6.64628200440779e-126	2.45008380856061e-124	277.046333081668
PSD4	3.63565435400516	5.18489172057083	32.2092587962042	7.92440268594212e-126	2.90820861667715e-124	276.887188933354
SMAD9	-3.00795913494341	2.00220368508784	-32.2040076920983	8.3843821330902e-126	3.07244624318381e-124	276.786454107642
SLC23A2	-2.51098635847689	5.37699190567572	-32.2159442139031	7.37514656116271e-126	2.71471439539395e-124	276.766126185808
NPIPA1	-2.8898927680722	5.63346935075015	-32.213398952465	7.57961671311842e-126	2.78581978210025e-124	276.736844299133
PDGFRA	-5.41785544573736	4.6969553835541	-32.187615982997	9.99936381611814e-126	3.65881766221225e-124	276.482580478758
OGN	-5.46380549046391	2.04506430755061	-32.1792809328788	1.09364824900029e-125	3.99578564694002e-124	276.462869341194
FAM13C	-3.7482821988691	1.36242049766143	-32.1607724783662	1.33438495458242e-125	4.86094560559995e-124	276.3324656002
WDR19	-2.45711745074537	4.58412204052359	-32.1650301424474	1.27468685372668e-125	4.65034425837387e-124	276.237343397124
ALDH1A1	-3.89533658836884	4.36198674098805	-32.158468793184	1.36784425153112e-125	4.9754830282095e-124	276.165261339355
C5orf45	-2.41138077009208	4.65742138750794	-32.1576322770686	1.38020076664728e-125	5.01303553859428e-124	276.155892802716
TNFAIP8L3	-3.71731556928058	0.845276264103728	-32.1400877120842	1.66672517888999e-125	6.03594366546033e-124	276.13228987658
FAM53B-AS1	-3.78137299949628	-4.71880540592474	-32.1529901846974	1.45082947931741e-125	5.26181714984204e-124	276.085639007096
ZEB2	-3.34022747618797	4.31483638145108	-32.1392126067885	1.68248251910395e-125	6.08407388359847e-124	275.96026911057
PABPC1P7	-3.74118382423423	-4.82014313067975	-32.1384748977246	1.69588165098523e-125	6.12354806392354e-124	275.920994484083
SLC18A2	-6.07873169879157	-2.23227838187568	-32.1058024976295	2.40988730470052e-125	8.663650249056e-124	275.77158334391
TTC28-AS1	-2.2140018999293	3.29528807981001	-32.110984724327	2.27923414800838e-125	8.20590840265439e-124	275.732821581109
NEK9	-2.30753048353154	5.64218726893097	-32.1138074259704	2.21107652337542e-125	7.97215924261471e-124	275.665844246743
CTD-3113P16.11	-2.59255004852035	0.786529988137354	-32.0875895456173	2.9314696104429e-125	1.04928742427784e-123	275.581432946119
COX7A1	-3.15760499382981	1.14527168434866	-32.0867490982197	2.95809590324807e-125	1.05728349515803e-123	275.560799299386
KRT8P13	-3.79956261612948	-5.05191361503375	-32.0996936429874	2.5735627397737e-125	9.23860324429387e-124	275.491480144091
CLDN11	-4.23616690262084	3.68382474010582	-32.088414694685	2.90556138383826e-125	1.04152550651481e-123	275.431423474362
CTD-2006M22.2	-4.63564839057316	-1.93187607688343	-32.073253577376	3.42036575263666e-125	1.22073893185999e-123	275.406796211481
PNISR	-2.81665550022434	6.43726420606599	-32.0596036274949	3.96153409295258e-125	1.4118403728381e-123	275.082851920922
ZNF224	-2.25545092588326	3.53020449878375	-32.0514140679069	4.32653586178291e-125	1.53969736541544e-123	275.074441899074
RP11-288H12.3	-3.24903522285739	-0.0544171780867227	-32.0330896762263	5.26984445661939e-125	1.86999861854888e-123	274.995003662665
N4BP2L2	-2.18079903303365	5.90170894321404	-32.0348750239131	5.16953482214752e-125	1.83704708622193e-123	274.814823448749
GRHL2	7.83365137327049	3.59053735196609	32.028512287709	5.53601627437807e-125	1.96162691607345e-123	274.780085775442
AC009166.7	-4.64324568502177	-4.79882915953519	-32.0079074718417	6.91096344537355e-125	2.44531105437306e-123	274.565585746276
CTB-50L17.9	-3.76663210063457	-2.98346264119216	-31.9902408067267	8.35907671704105e-125	2.95346060165711e-123	274.449074900565
MARC2	-2.96559985392107	2.32515321892939	-31.9627721133518	1.12369362258606e-124	3.96459686984514e-123	274.176201242917
RP11-597D13.7	-4.16634917853044	-2.66460385792795	-31.9561205969105	1.20716602246875e-124	4.25301834944632e-123	274.109928749486
GRB7	6.39795619327296	5.36982438072553	31.9441004730693	1.37406882940913e-124	4.83413487459172e-123	274.008712139141
INTU	-2.47441146903462	3.69282760478989	-31.9081396124429	2.02445801887818e-124	7.11213442472558e-123	273.513736281836
COL4A6	-4.47712844162067	1.34790901682071	-31.8632558055797	3.28440223387466e-124	1.15056715755422e-122	273.11059198832
RP11-433P17.2	-4.15615661130377	-4.52033237864598	-31.8647065168815	3.23342318454199e-124	1.13431980906365e-122	273.028084202752
BBS2	-2.03278453862118	4.85828523774677	-31.8583121257368	3.46424598667145e-124	1.21184729820271e-122	272.932548409744
SCNN1A	5.70681952379439	7.38769394905232	31.8296677477668	4.71823879559152e-124	1.64817571072065e-122	272.803482839747
GSTM2	-3.70267698341999	5.61638122251984	-31.8270927046389	4.85113572148213e-124	1.69220239269013e-122	272.581908508521
FOXL2	-6.5332416786033	0.688997636671438	-31.806848760412	6.03521669059081e-124	2.09930203135896e-122	272.491505797646
ADCY10P1	-3.98446523788559	0.212667699571003	-31.7941620376447	6.92060807582847e-124	2.40050684059187e-122	272.421911322264
MPDZ	-2.79226410387622	4.12588014531296	-31.8094236465797	5.86985812443113e-124	2.04466724667684e-122	272.420687606038
ADCY6	-2.60774276418928	4.99732798461456	-31.7998354358438	6.50964242284042e-124	2.2611380483393e-122	272.291931182255
RECK	-2.35035632052392	2.85087737848629	-31.7838894073293	7.73194163845707e-124	2.67816214448916e-122	272.23686754279
THPO	-4.38707873601479	-2.13861252851853	-31.773083924152	8.68831607791829e-124	3.00520688798907e-122	272.169703402078
CENPC	-1.79749109377829	3.71923065550038	-31.7547122783254	1.05939827750975e-123	3.65922693556659e-122	271.88265310744
HAAO	-2.79811373444938	1.43883948096886	-31.7450098712409	1.17638438335854e-123	4.05762121152284e-122	271.880605024742
CES4A	-3.94544219879941	1.32095315790236	-31.7440928487405	1.18808897645113e-123	4.09226960017289e-122	271.844091060258
SLC25A37	-2.61971698560941	4.99434788990637	-31.7294745379883	1.39122188396958e-123	4.78525998639577e-122	271.532494193617
NEK1	-1.8168810885006	2.99637287598154	-31.7156417998294	1.61536077591845e-123	5.54847179048756e-122	271.513433386751
WFDC2	8.82909784256249	8.25568862460247	31.7059527545374	1.79355578108117e-123	6.15197116453739e-122	271.465910585935
RP11-356I2.4	-2.76584926292463	-0.30738822288566	-31.6931114401509	2.06040443716208e-123	7.04766910253691e-122	271.329236640938
GTF2IRD2B	-2.12295544696902	4.80106386065417	-31.705624169343	1.79993224630418e-123	6.16526792477136e-122	271.285255114834
URAHP	-2.81747996557193	0.684695453929383	-31.6740069927815	2.53270392085897e-123	8.6511833928288e-122	271.130356480532
PRCD	-3.39283563300027	-0.961028476064029	-31.6604386499194	2.93260292528592e-123	9.97570390943468e-122	270.97202844967
LY6G5B	-2.95138130670805	2.75463812484858	-31.6669598902949	2.73307496999983e-123	9.32269639144341e-122	270.957429200224
AC003104.1	-3.84666875809645	-4.57510619082808	-31.6620117907908	2.88317446327766e-123	9.82111168692731e-122	270.834379493496
AC005154.7	-3.85979343441438	-1.64107999288742	-31.6416658615028	3.59218034295669e-123	1.22025277710741e-121	270.759652848427
NBEA	-3.6967165094216	1.72880222451076	-31.6379551028662	3.73917270480329e-123	1.26669611601454e-121	270.683893089047
EHBP1	-1.75083964354304	5.03806058082827	-31.6414912588767	3.59896530005148e-123	1.22087595914539e-121	270.590951022022
ZNF385B	-5.34580309450408	-0.819271834403612	-31.6204829435195	4.51642010899301e-123	1.52580757161624e-121	270.551471867895
CCL26	-5.05752514080416	-2.36643006976092	-31.6171586032044	4.68167517006421e-123	1.57947295545997e-121	270.496866379777
MAPKBP1	-2.37400913060068	4.30166852067843	-31.6267759076443	4.21941142802367e-123	1.42742283453937e-121	270.448286714943
RP11-148L24.1	-5.15247741670029	-4.38546901667631	-31.6145998255115	4.81298440459887e-123	1.62155493697018e-121	270.384227473421
RP11-755F10.3	-4.13970040273917	-2.38033903162485	-31.6048729335668	5.34667712853573e-123	1.79890520250952e-121	270.343788494214
WWC1	5.86820127765221	5.12623359552796	31.59070624733	6.23170810790692e-123	2.09097122934967e-121	270.210643633699
MIR497HG	-3.33284909045749	0.950901677922494	-31.5762769045003	7.28405758555969e-123	2.4407531002048e-121	270.064568204317
CTB-50L17.8	-2.78277159350233	0.29249688675916	-31.5751286720614	7.37507389455547e-123	2.46789786143185e-121	270.06443328085
ZNF83	-2.77619813061036	5.48858532444231	-31.5930872966069	6.07331265666363e-123	2.04059995556728e-121	270.051746908288
CTA-363E19.2	-3.63928013694271	-2.11570702404068	-31.5706084085338	7.74457706389223e-123	2.58803197221829e-121	269.972216072366
MYOCD	-5.74252516638311	-0.637129384360401	-31.5637643912523	8.33960276467659e-123	2.78310261681264e-121	269.930329934233
GDNF-AS1	-5.29178330022907	-1.82978423345512	-31.5598443366577	8.7008084500703e-123	2.89972078372478e-121	269.895130135824
DNM1P51	-4.22414996095775	-0.684285041222754	-31.5515182908631	9.52079384604918e-123	3.16018597350289e-121	269.809525905928
RP11-64K12.8	-3.82551529516533	-4.54701729511837	-31.5561524379177	9.05529836345702e-123	3.00972733476519e-121	269.696857779149
C1orf210	8.25765459805575	2.86677116106724	31.5563407320283	9.03687372372286e-123	3.00765694702366e-121	269.633880838998
ERMARD	-1.8309853660846	3.29050854747324	-31.5403418837049	1.0744398315213e-122	3.56153697916374e-121	269.597490555873
LHX9	-5.09094232574978	-0.633203379508135	-31.5166532628475	1.38833838910725e-122	4.58970527508888e-121	269.429969489408
FAM178A	-2.02415397664656	4.66731200891281	-31.5239008550608	1.28361849141025e-122	4.24920795102814e-121	269.327629849493
MYH3	-3.31398166003382	0.535695864471974	-31.5037048775389	1.59717018165695e-122	5.26596404011012e-121	269.290089128238
NEURL4	-2.02056458170739	4.32352780130662	-31.5038441901135	1.59476391078366e-122	5.26506928617758e-121	269.126290532209
NDRG2	-4.14474487223506	5.93653659494681	-31.4938299080663	1.77732837593551e-122	5.85213249763974e-121	268.984292547866
KB-1572G7.3	-4.32856726012962	-4.30493524973275	-31.4838332947128	1.98043506688304e-122	6.51219861592928e-121	268.952568428574
TRIM52	-2.21263213966743	3.73158057939056	-31.4704495325766	2.28919874141901e-122	7.51747261795946e-121	268.793194069498
TUBE1	-2.12376231860788	3.47546933844353	-31.4456112628518	2.99558278879238e-122	9.82407749164863e-121	268.54528402557
CASC15	-3.51393866984707	0.682248968757484	-31.423814763012	3.79314638993708e-122	1.24231840994194e-120	268.420622815134
RP11-73M7.6	-4.17754714980858	-3.41479251413243	-31.395549747169	5.15199300060589e-122	1.68289339577407e-120	268.042604561646
RP5-855D21.3	-3.31321957978383	-1.2018401989126	-31.3889401611497	5.53447128651198e-122	1.80543823899416e-120	268.035036558969
DENND4A	-1.78204516203936	3.95177289404695	-31.3977943284335	5.02821724859635e-122	1.64464050112577e-120	268.008201050788
CDC20	7.21739096627614	4.82060713219088	31.3754491075516	6.40565511099136e-122	2.08687273906564e-120	267.846153495591
SAMD10	5.81052092695441	4.00628769015679	31.3692772246646	6.84873864071058e-122	2.22534377282219e-120	267.791119587581
RP11-73M18.8	-2.28989676001738	0.993959279917834	-31.3567884921606	7.84137799652588e-122	2.5411834973761e-120	267.704223281141
NDUFA6-AS1	-2.0274402082368	2.3492313129044	-31.3570412397462	7.81992681266254e-122	2.53756625070899e-120	267.669842745822
SPG7	-1.86733050547782	5.47583371008144	-31.3716468306202	6.67510631787443e-122	2.1717872297021e-120	267.658261442795
GATA4	-7.50591782940975	0.983332032726396	-31.3531767327063	8.15442850714171e-122	2.63570794027692e-120	267.575376824319
PRICKLE2-AS1	-4.43435278346965	-4.49789235671425	-31.3537867910857	8.10068682514997e-122	2.6217734708904e-120	267.54315361374
DSP	5.18243857148964	7.40690156242031	31.2906334895379	1.60653930188332e-121	5.18592568888041e-120	266.970269304025
RP3-368A4.6	-2.84817746535311	1.83964167993321	-31.279458118561	1.81356077334854e-121	5.83890806688271e-120	266.828119452968
GGNBP2	-1.37984042206099	5.28536405259697	-31.2837595773801	1.73089100541014e-121	5.58003058502285e-120	266.717360417395
TPPP2	-4.11701160290177	-4.8064276100161	-31.2316529044332	3.04635594664327e-121	9.79520604382222e-120	266.193616855412
RPL7AP10	-4.35455291634957	-2.64575657883379	-31.219108183521	3.49065105264114e-121	1.12091713880515e-119	266.174202692074
RP13-516M14.1	-2.9713670612259	0.917590202278692	-31.2138906356454	3.69402592218423e-121	1.18468227949165e-119	266.151093135203
RBM5-AS1	-3.81507899632657	-1.28516691428219	-31.2074728792173	3.96052257114349e-121	1.26685353631051e-119	266.078699393503
KRT2	-4.88840798510246	-5.08702297615382	-31.2095231592286	3.87335680015004e-121	1.24058084941948e-119	265.968877858195
TTYH2	-2.95809529674159	2.88201070617403	-31.1941410964727	4.57723347538442e-121	1.46222450738252e-119	265.830731460149
ST3GAL4	-2.6506911811552	4.61485675555622	-31.1878776676672	4.89929794321588e-121	1.56308519890802e-119	265.678639421141
AC005154.6	-2.24715258505495	3.62125183259906	-31.1753344962966	5.61406975109008e-121	1.78881380105147e-119	265.600568731337
MUM1	-2.39922792909087	4.82270292968277	-31.1722429893531	5.80572009165921e-121	1.84749250194193e-119	265.505405090684
PTPRD	-4.94616562067609	1.84796408106511	-31.1560582010366	6.92124454740609e-121	2.19680480087682e-119	265.426501646349
NGF	-4.24559622195811	-0.101691125532105	-31.146018243919	7.71861039459865e-121	2.44673996852946e-119	265.418968305493
CDH23	-4.21829807657113	3.87750095215335	-31.1617088608573	6.50929691704894e-121	2.06871495577656e-119	265.410104930448
PNLIPRP1	-4.09876011620936	-5.34203636724865	-31.1443930308848	7.85606581722326e-121	2.48711547091605e-119	265.216510220301
PCDH11X	-6.54568402437899	-3.13261582651307	-31.1270559022641	9.4839769500178e-121	2.99479948196337e-119	265.205930081829
KLHDC8A	-5.76858918745479	3.93768791739702	-31.1338930344254	8.80512765829428e-121	2.78400074754941e-119	265.115140215219
PPP4R4	-4.85084860071803	-0.573905866609596	-31.1022368935492	1.24192310642303e-120	3.90667189420979e-119	264.945409920846
HRC	-4.20803548439704	-1.18529326524605	-31.099116052855	1.28475959163236e-120	4.03627274507482e-119	264.911211578497
RP11-573M3.3	-3.94365849461105	-4.5317985102065	-31.1084586100137	1.16074264242074e-120	3.65596871614051e-119	264.873133396485
LAPTM4B	3.14609711090986	8.57613182813268	31.1085036580006	1.16017465980788e-120	3.65596871614051e-119	264.828412962205
RPN1	1.99848851270116	8.4177353865955	31.0768233769911	1.63694260973606e-120	5.13616776607006e-119	264.461343029943
RP11-49C9.2	-4.56046281586611	-2.75421503075217	-31.0497524696518	2.19698433247085e-120	6.86717713655209e-119	264.341565606997
GOLGA8B	-4.26274460195642	5.13272586674651	-31.0636678902963	1.88856651229262e-120	5.91814832606868e-119	264.321584649111
GPX1	2.46174135376402	8.15242798354806	31.0599342375141	1.96678993770357e-120	6.15545348269612e-119	264.294311297977
CELA2A	-4.61690636150669	-5.01939769553209	-31.0414750235419	2.40385901724017e-120	7.49481303200721e-119	264.145383943667
IKBKAP	-1.76920304171541	5.16647090131213	-31.0423131820978	2.38205331212934e-120	7.43622769414351e-119	264.09258240365
KLHL3	-2.51567739766469	2.54822420095184	-31.0206635497983	3.01428603774009e-120	9.36250910110153e-119	263.988440351003
RP11-426C22.8	-4.41579959275106	-4.06040873789177	-31.0214108394579	2.98989049934926e-120	9.29844634236464e-119	263.974075698173
INPP5B	-1.95131167327768	4.30098387208061	-31.0281619943605	2.77826190288718e-120	8.6511988698237e-119	263.970066054819
TMEM102	4.95436427440166	2.95049018080367	31.0001346439939	3.76829664652246e-120	1.16897775970487e-118	263.78276689858
MAOB	-4.25737608699746	4.06728661540585	-30.9993623517587	3.80008311330557e-120	1.17735740879827e-118	263.640463827121
LHCGR	-5.54394049318286	-3.2551468269914	-30.9840757522046	4.48752356653103e-120	1.38859857211779e-118	263.633842178779
BEST1	-2.44637260037188	1.94457284073803	-30.9701553663921	5.22126499996529e-120	1.61361951665594e-118	263.480372395317
RP11-524F11.1	-3.38506140359357	-1.89469288297137	-30.967585950256	5.36928313897409e-120	1.65728736887834e-118	263.454680377186
PTPN6	3.22666343304639	4.91650816319322	30.9461426648413	6.78029009651396e-120	2.09019392950284e-118	263.252265562995
CTIF	-2.49013693889838	4.78543066965764	-30.9394958425354	7.28891087802072e-120	2.24418377120783e-118	262.975691730096
NR2F2	-3.12634728446883	6.48154524631737	-30.9322100869767	7.89040083724999e-120	2.42634744947954e-118	262.883880479424
PABPC5	-4.17684231377843	-0.703098846389755	-30.9095975315574	1.00923823007615e-119	3.09960563264485e-118	262.858004911726
SLC26A10	-4.20301112232562	0.181936085310922	-30.8638836844757	1.66021589982474e-119	5.09256772655195e-118	262.349732859408
RP11-400F19.18	-3.77131613212787	-1.87278393669169	-30.8492726207962	1.94660214844374e-119	5.96361517825086e-118	262.179385347578
RP11-645C24.5	-3.76426482789919	-1.02648181571913	-30.8259655716287	2.50924637119356e-119	7.65879133742271e-118	261.944672435733
RP11-3B7.1	-3.92796704646095	-2.44491284444883	-30.8289126490931	2.42996075679453e-119	7.42598416159438e-118	261.94310900299
CTD-2270P14.1	-2.41738386704003	3.06552289709329	-30.8326983180134	2.33178236522475e-119	7.13479115275096e-118	261.909651336646
RP13-514E23.1	-4.54770536819091	-3.60930224102465	-30.7969130370412	3.44370518023122e-119	1.04850194018348e-117	261.565017095949
PCNX	-1.97885856156033	5.21620330344171	-30.8058727928522	3.12336287246568e-119	9.52143079860923e-118	261.515048261127
DOCK10	-3.17359883061633	2.95518194583903	-30.7855431061536	3.89799498598895e-119	1.1853557625704e-117	261.376210816969
CPEB1	-4.4382327943793	0.173674786737203	-30.7668312384304	4.77990926047064e-119	1.45175027317398e-117	261.28935549657
ZBTB16	-5.41568402285505	0.621692611451741	-30.7652252535587	4.86432757952055e-119	1.47557253094878e-117	261.225922326892
RP11-446H18.6	-4.46342705520287	-3.9830095167427	-30.7618426712143	5.04704579316747e-119	1.52911846868668e-117	261.165237204079
ZNF662	-2.69601921867297	2.90024296662021	-30.7232424024984	7.68815700874492e-119	2.3264457441677e-117	260.71799656681
BRCC3P1	-4.04083919135959	-3.01293742950394	-30.7148070302617	8.42898878966254e-119	2.54749658738551e-117	260.685106767399
AP000473.5	-4.43194057243578	-2.15742908985196	-30.7080873871935	9.06994472342988e-119	2.73785773279348e-117	260.649150644061
HABP4	-2.00589963204553	3.15079481729931	-30.7075011125199	9.12812890155965e-119	2.75205275024773e-117	260.55877579073
NPAP1	-5.76355471195396	-3.86697496870429	-30.6773886873449	1.26777483220225e-118	3.81756567909304e-117	260.286837840886
RP11-212I21.4	-3.45568169360725	-1.44757837659881	-30.6656172398628	1.44152287357631e-118	4.33546794001695e-117	260.189081259981
L3HYPDH	-2.06308736490829	2.50445802742538	-30.6511141766489	1.68870340758962e-118	5.07269225797506e-117	259.989026461635
TSC1	-2.00160057065536	4.8923719484948	-30.6349112510628	2.01535829801163e-118	6.04656524885191e-117	259.65995797471
PRMT9	-2.41672297572549	2.84039898909564	-30.6244030199815	2.2602977663668e-118	6.7649834361818e-117	259.657265333936
KIF20A	6.93774787419025	3.8257526556807	30.617960888881	2.42497066395112e-118	7.24904563810455e-117	259.608396934145
SLC8B1	-2.52879905341732	5.26297070816164	-30.6278638127917	2.17650420351138e-118	6.52210773596568e-117	259.568782350281
CEP85L	-2.51995064011763	2.51932522844981	-30.6067394744541	2.74100216874212e-118	8.16408158037659e-117	259.483459138538
ZNF10	-2.5636589566384	3.10746779485255	-30.6070345896032	2.73218503980586e-118	8.14765990951538e-117	259.440292771642
CCNL1	-2.17783883874934	6.25168374198813	-30.6099986192295	2.64518811786599e-118	7.89777595191417e-117	259.366806973038
FBXO40	-4.02405583719662	-4.89968512963575	-30.5982824310525	3.00614264538692e-118	8.93222770126896e-117	259.32464607981
IGFBP6	-3.92251619214612	3.64373969694006	-30.6003412102763	2.93932299021631e-118	8.74421997403073e-117	259.307765178484
PLA2G4B	-3.67211613575642	2.29851143608339	-30.5909562855044	3.25649246350423e-118	9.66445452887379e-117	259.280999759314
LEFTY2	-5.92990087529822	-0.0578230006760187	-30.5781483954702	3.74533536465757e-118	1.10885307038637e-116	259.20456712178
HSF4	-3.45416599949454	3.05142516819551	-30.5863382239982	3.42491741933269e-118	1.01520809369691e-116	259.190433846977
HJURP	6.51594021429701	3.17848110568213	30.5764605660453	3.81501005324396e-118	1.12812683373025e-116	259.142849734519
RP11-1299A16.3	-4.24478391059314	-2.7551235419019	-30.5685502534458	4.15924138397745e-118	1.22719627096887e-116	259.108896049062
AKT3	-3.82160307857691	3.7616021661773	-30.568533832873	4.15998735921651e-118	1.22719627096887e-116	258.956396815702
RP11-327J17.2	-4.02771772555314	-4.74150613689363	-30.5578793147527	4.67337454187492e-118	1.37699836262508e-116	258.894863158942
FHL5	-5.13241286612431	-2.00083305180357	-30.5439363138833	5.44221131961914e-118	1.60162071079293e-116	258.874549604005
SETDB2	-1.70888951345566	3.26967805129703	-30.5379216764853	5.81180701342605e-118	1.70835261698585e-116	258.712856017037
HEMK1	-2.20975024568732	4.59721824813396	-30.508602690533	8.00635782173256e-118	2.35062853094724e-116	258.287840127915
KLF9	-3.23369672204841	4.69404028812495	-30.4908422523669	9.72142829629248e-118	2.85077127994251e-116	258.080962420393
CTD-2378E12.1	-3.98666990141725	-4.60920459966697	-30.477346343194	1.12666324016786e-117	3.2960579868351e-116	258.025721683429
AMT	-3.49961400738602	3.18263303632795	-30.4796900068846	1.09816690424945e-117	3.21650738629453e-116	258.017107153567
NRIP2	-2.37570320495756	1.56600414486267	-30.4589207662573	1.37807231639555e-117	4.01725998427271e-116	257.930630271464
UBE2C	8.0783320490965	4.69939440259806	30.4593162649509	1.37212654790698e-117	4.00466093780853e-116	257.880361860219
MMP21	-4.23272703849234	-3.87973819184269	-30.449244863555	1.5318480521134e-117	4.46026406862109e-116	257.764835544904
LUC7L3	-2.59498265090569	6.90841049430205	-30.4593444947249	1.37170313586319e-117	4.00466093780853e-116	257.725346011464
RFTN2	-2.57682727674318	1.58946745599542	-30.4350955305732	1.78816608241328e-117	5.19431707002077e-116	257.664020534006
TNS2	-2.98511739993855	6.33413746687152	-30.4452845251326	1.59963756953525e-117	4.65215350706112e-116	257.570990177403
KCNIP2	-3.06749220423085	0.983486533783416	-30.4210804168592	2.08435359053534e-117	6.04756802938617e-116	257.521918671808
ALG3	2.61702275553078	6.32821030642731	30.4168092253286	2.18403086781619e-117	6.32932658778884e-116	257.406173850235
CCDC116	-3.8034401782978	-2.65039154668006	-30.4096486419029	2.36195731777408e-117	6.82890871875081e-116	257.372028081984
FAM150B	-5.3216199233001	0.56576043089837	-30.411184797159	2.32260313987603e-117	6.72300922953318e-116	257.36868701266
CTC-479C5.10	-2.62519621374655	0.849209823255289	-30.3826003892747	3.17521856009771e-117	9.14804207116002e-116	257.112949961851
DLK1	-9.1417800654085	0.305009776505003	-30.3849543133049	3.09449119884679e-117	8.92588794689586e-116	257.054269825768
ZDBF2	-4.54152860729339	1.84043529145448	-30.380338335544	3.25478059341923e-117	9.36632427011729e-116	256.983989426403
CFL1	1.98473600708278	9.61785706050853	30.3891946318338	2.95421794815788e-117	8.53125562499645e-116	256.9585116367
RERGL	-6.16272604018215	-2.91889213102635	-30.3631249878325	3.92932480132875e-117	1.12942900058706e-115	256.898751151583
BRS3	-5.04709892041694	-4.25623089507701	-30.3560876772978	4.24387259161187e-117	1.21842125558012e-115	256.755118451232
DUSP5P1	-4.93052783724744	-3.9591237485691	-30.3359368445076	5.29102827266578e-117	1.51729464256376e-115	256.545061645182
PLIN4	-4.065513734784	2.82999847304104	-30.324603279035	5.98986254002172e-117	1.71570255472724e-115	256.330487119268
TBX3	-4.4216657601604	3.18389806152872	-30.3235323920686	6.06049171863443e-117	1.73391933602044e-115	256.298510621578
GABBR1	-4.21858911780689	4.34506177338835	-30.2889548857021	8.84945980564736e-117	2.52891515326622e-115	255.881728418012
TUB	-3.34354920807537	3.46378878482005	-30.265896366189	1.13915931851219e-116	3.2516142492069e-115	255.666278026626
RP4-669P10.20	-3.6415855284373	-2.33203399614042	-30.249634284505	1.36126267646501e-116	3.88109365629827e-115	255.633861717623
PDE2A	-2.98235245785527	1.74145137036097	-30.2468283908342	1.40375245896715e-116	3.99761468164526e-115	255.584693735018
HFM1	-4.52873086088687	-0.593729071961185	-30.198277320777	2.38956641392108e-116	6.78934180876977e-115	255.101238455932
SYNGR1	-3.59456890491753	4.07965377793987	-30.2063300849286	2.1877272487519e-116	6.22303684068273e-115	254.984141048964
CEP120	-1.74324039377872	3.80802726441256	-30.1940272827316	2.50350042515465e-116	7.10487082683131e-115	254.906724033959
S100A11	3.64016071499597	8.3321717808013	30.172163981292	3.18142087344718e-116	9.01841397482235e-115	254.645274273126
MYH1	-4.86533347180983	-5.12557456002819	-30.1368005666945	4.68815310349271e-116	1.32743090514738e-114	254.318364535033
RASGRF2-AS1	-3.90147242377937	-4.74214419323635	-30.1287144386067	5.12284268215212e-116	1.44718838748265e-114	254.216523821416
TUBG2	-1.91977526944998	3.65877769811904	-30.1297821699402	5.06320966397934e-116	1.43198253134241e-114	254.206609326903
CTD-2303H24.2	-5.48783365481476	-0.795256962539093	-30.107448858856	6.46843775001578e-116	1.8252243912001e-114	254.098311071619
CCDC144B	-4.85101856280684	-0.758280070672209	-30.0993492904026	7.0694068166611e-116	1.98797845966358e-114	254.017828615799
RGS22	-4.39042667621774	0.500480583777929	-30.09845181967	7.13934538860805e-116	2.00535917965663e-114	253.978493697603
LINC00598	-3.72003051939134	-4.42165769619597	-30.1006389084681	6.97010763672669e-116	1.96229217507938e-114	253.921475110467
BDH2	-2.20060478239549	4.38261305786062	-30.10239909542	6.83682420608455e-116	1.92696866937665e-114	253.850829753695
KLF2	-3.57374855788176	4.23398483864645	-30.0977058570443	7.19800386697733e-116	2.0195355104368e-114	253.788351426427
C16orf52	-1.5259951207619	3.48894448086259	-30.0880016279962	8.00652640247433e-116	2.24128211280161e-114	253.781989123119
ENG	-2.45647334397012	6.75712029575168	-30.0942713650896	7.47435848808474e-116	2.09468896628575e-114	253.725979694908
LINC00883	-2.46469787020622	2.53085651748306	-30.0791754919625	8.82056518039003e-116	2.46356487518436e-114	253.715484290041
KARSP2	-3.66704802057451	-5.03199968877034	-30.0782267426626	8.91285716076396e-116	2.4865258291715e-114	253.639490697521
ZNF274	-1.85450573282533	4.40806425594746	-30.0823545834524	8.51822661661377e-116	2.38181978252754e-114	253.639014105223
CLDN18	-4.43308710996054	-3.72992217976544	-30.0689904256486	9.86342002476437e-116	2.74860638023434e-114	253.628453411552
BCL2L1	2.26069462023051	6.90291826073002	30.066440772109	1.01432504207886e-115	2.82339550651793e-114	253.503947348691
PAXBP1-AS1	-2.31238976170593	0.0718913984361138	-30.0446575261123	1.28822057951996e-115	3.57771350586952e-114	253.423187264481
SKA1	6.00615897758556	1.6668941631555	30.0563584160207	1.1329856013657e-115	3.15013426165512e-114	253.41164032548
RP11-96C23.13	-4.13443658408798	-1.66476165950056	-30.0245539098307	1.60626373045743e-115	4.45097484500461e-114	253.197407531115
GNG4	-4.62486959601542	1.70761578095468	-30.0290838501487	1.52834976102298e-115	4.23983822343631e-114	253.1425090008
TTK	6.37745383532686	3.17452405996672	30.0223204440895	1.64612969073652e-115	4.55121641624933e-114	253.105550789517
CDK2AP1	2.31907598750755	7.12662814740958	30.0214090386323	1.66268082238827e-115	4.59182916480846e-114	252.997457503847
FXYD2	-3.72317694865238	-0.740416560768967	-30.0038248867982	2.01670708815432e-115	5.54470793846842e-114	252.976542416571
ZHX3	-2.44926788231613	4.30832721649632	-30.0223290245165	1.64597465619024e-115	4.55121641624933e-114	252.970702049411
AFG3L1P	-2.12901840207926	3.28255945527281	-30.0115142288189	1.85345306650404e-115	5.1072468744271e-114	252.929343994466
RRP7BP	-2.67077217427641	3.57769301058238	-30.0088949233285	1.90752231463604e-115	5.25037001378952e-114	252.857851475941
GGA2	-1.73712115455158	6.0235717241263	-30.0123755644313	1.83601014900535e-115	5.06484141999665e-114	252.825845007351
FLRT2	-4.16549033045814	3.38808235619642	-29.9957134774481	2.20454592154357e-115	6.05439994622579e-114	252.698386242932
RP11-677I18.3	-3.85871986186429	-4.11656293634837	-29.9864779157786	2.43982703404077e-115	6.6931050404353e-114	252.694679147088
LRFN2	-4.80989905911744	-4.12204359443725	-29.9726209978774	2.84081405685477e-115	7.77582200556629e-114	252.568336725808
RP1-172N19.5	-4.63864676007632	-1.42598715201033	-29.9655206396852	3.07119704815752e-115	8.39710217313313e-114	252.556691611437
LUC7L	-2.36637972669401	4.99830057774855	-29.9792728401138	2.64070009105101e-115	7.23610507172221e-114	252.474941244404
HSPB7	-3.97883733887628	1.63071334844432	-29.9514180071315	3.58571729667859e-115	9.79301882288896e-114	252.314854206416
PLG	-4.14784006927532	-3.81077949678018	-29.9439999264418	3.8901208315925e-115	1.06126283129131e-113	252.251507904316
DLGAP5	6.85734124424592	2.85212981336622	29.9340168834552	4.34099915826132e-115	1.18295824575736e-113	252.107578889066
BMPER	-4.27634639450876	-0.755103284970972	-29.9199247885912	5.06788612630265e-115	1.37799567416622e-113	252.056264005166
MESTP1	-3.86641001379251	-5.01383663812073	-29.9283506368429	4.61980722363258e-115	1.25754620032259e-113	252.01145839892
AC018766.4	-2.77105893385757	-0.26707268160014	-29.9090062480702	5.71383859925747e-115	1.5519238715296e-113	251.936890980179
KIF18B	6.84151832610922	2.9750884173271	29.904513813176	6.00297401214146e-115	1.62687192403772e-113	251.791825670271
GATM	-3.58356176421996	3.8627352885195	-29.9073408982045	5.81935884114751e-115	1.57884518966315e-113	251.712295303865
APBB1	-2.62071210318357	4.29785008709687	-29.9004833903448	6.27481476824885e-115	1.69867707809608e-113	251.630145239133
RP11-106M3.2	-3.84131997821545	0.583752265641035	-29.8773314279069	8.09287473542782e-115	2.18844820970527e-113	251.56532329861
RP11-268J15.5	-2.97259901089235	1.83095149247557	-29.8596425310674	9.82981874702958e-115	2.65523537720968e-113	251.334297382942
RP13-554M15.2	-3.78564137341135	-1.71749754255127	-29.8379352426432	1.24792735651695e-114	3.35620332240142e-113	251.148182349942
RP11-1090M7.1	-4.57615046634873	-4.37191848491959	-29.8387090764577	1.23735468480022e-114	3.33140188171867e-113	251.086452307293
RP11-327J17.7	-4.4211344334943	-3.78753535371896	-29.8301712248872	1.35914039542971e-114	3.64734716344803e-113	251.013386224608
ACACB	-2.60196968264621	4.06303604090898	-29.8395487747744	1.22598351623326e-114	3.30439404123984e-113	250.971904967901
FOXO1	-2.7280405201464	5.39969860317245	-29.8430602963087	1.1795527621933e-114	3.18272759531852e-113	250.969887787556
WFS1	-2.44931241705237	5.81955969442372	-29.8343709644273	1.29780443944403e-114	3.48654173045409e-113	250.870994090316
ARNTL	-2.23525628571202	3.36534227142393	-29.816466414347	1.58020809155936e-114	4.23598825587358e-113	250.775938252454
VIP	-4.12967761117736	-4.21103604023568	-29.8052112977079	1.78842704615545e-114	4.77856856037766e-113	250.714692523433
LINC00475	-4.18039891367189	-2.97440761803588	-29.798121589333	1.93346368843055e-114	5.16050665412059e-113	250.685377108087
CCDC69	-2.92435616490582	3.38790377043007	-29.8101657465438	1.6935850564139e-114	4.53498313368943e-113	250.680744229705
UIMC1	-1.57604178314824	4.03893781103722	-29.8083861428891	1.72705796990742e-114	4.6195990947784e-113	250.664813447413
LINC00092	-4.5892398299731	-1.95627099856661	-29.7696941268631	2.64328760267356e-114	7.03982277074897e-113	250.404244970144
WNT2B	-3.61835343494489	2.72956355279742	-29.7761673875047	2.4615931207302e-114	6.56300643712953e-113	250.328910741288
FAM138B	-4.41532313802474	-5.05139948014146	-29.7340336551045	3.91341541189628e-114	1.04000701388131e-112	249.903069021173
RAB8B	-1.8949214201513	3.96738519891079	-29.7378985708955	3.75045525887179e-114	9.97774839204919e-113	249.880815464657
ADAMTS10	-3.20495185871258	2.56844138895528	-29.730236278343	4.08042812200188e-114	1.08205933704097e-112	249.847965489738
RP11-197N18.2	-2.75638954998983	1.62727191152203	-29.717251815578	4.70728312726407e-114	1.24694969371199e-112	249.790083510261
RDM1	5.22915303661429	-0.764385298457203	29.7331543493393	3.95146909301264e-114	1.04898956697393e-112	249.766169963805
ITGA10	-3.28898733804488	0.682030986646987	-29.6951638352839	6.00295738646943e-114	1.58506354459432e-112	249.573780428104
FAM198B	-3.3970272659974	4.72305359991677	-29.7150540862932	4.82254153737819e-114	1.2761107231204e-112	249.572094439703
CASP9	-2.33073485622313	4.18231978959641	-29.7116908213094	5.00441779176576e-114	1.32281834491455e-112	249.565769059332
RP3-402G11.27	-3.49261650942421	-2.17674457133349	-29.6701253650765	7.90843072434326e-114	2.08596490399736e-112	249.292292285443
MORF4L2-AS1	-3.56954403220799	-0.832265266966236	-29.6476772151271	1.01263232870127e-113	2.66242414610135e-112	249.068788220694
ZNF23	-1.71715239436824	2.5976242958777	-29.6522381429487	9.63023285773398e-114	2.53469373252332e-112	249.056411471995
AC005481.5	-4.76049543402027	-3.58143539482783	-29.6461719667969	1.02955987807479e-113	2.70404746678173e-112	249.010901321477
RP11-822E23.6	-4.03619376666815	-5.49777364442624	-29.6542283966314	9.42144772809212e-114	2.48239042596376e-112	248.992198925217
CAPS2	-2.79223427772586	0.508096850413124	-29.6369325713875	1.13984831879689e-113	2.987347421697e-112	248.945907935675
CTC-524C5.2	-2.799066939271	1.70152608702324	-29.6394240575906	1.10899351951013e-113	2.90957427427221e-112	248.928365270964
TRIM23	-1.69732246185804	2.73772947150357	-29.6364041337056	1.14650217927923e-113	3.0015962574718e-112	248.872992464979
SLC6A16	-3.45211879558232	0.266317644323665	-29.6228207183914	1.33154606400151e-113	3.48235302549367e-112	248.786820134024
MUSTN1	-6.20706185037934	-2.594121751815	-29.6134844873844	1.4757881019116e-113	3.85549641624405e-112	248.692866089609
EDA2R	-3.34353037264168	0.74535590102436	-29.5980088107805	1.75014130043065e-113	4.55775974141717e-112	248.5016052558
PLK5	-4.16448982501838	-4.64821482352783	-29.6023716595074	1.66800148640949e-113	4.34844108433731e-112	248.471757172523
ZNF280D	-1.63928329642801	4.76552626234217	-29.6115748342605	1.50716536610106e-113	3.93330288452744e-112	248.452336492485
JAM2	-3.01852085925089	2.70936753398829	-29.5643870799197	2.5350307417413e-113	6.59482364481266e-112	248.019497643435
LINC00926	-3.01527919255942	-0.2395453552857	-29.5491553096609	2.99844731913166e-113	7.77578420446111e-112	247.986060629201
CEP55	7.04415622323383	3.38488789902387	29.5558541310306	2.78502143593432e-113	7.23753410463775e-112	247.983370939368
RP11-358D17.2	-4.36560331084253	-3.49228043343641	-29.5464954724423	3.08766254336366e-113	7.9987325256759e-112	247.911706393639
C9orf72	-2.43863775476634	3.91816434728607	-29.5520642793823	2.9038266376002e-113	7.53833395121011e-112	247.819956252148
EXOC6B	-1.6324282941636	4.11254675490001	-29.539837399329	3.32280789171338e-113	8.59885500791556e-112	247.700996456695
PNKD	2.42073854495484	6.82478791640234	29.5285138179059	3.76461795406792e-113	9.72178094065163e-112	247.605866970182
PKM	2.28896696160231	10.2133565898427	29.5334844761979	3.56386674301727e-113	9.21300645873082e-112	247.564714983118
IGFBP4	-3.66993439701074	7.81643254818254	-29.5255703109548	3.88879338512042e-113	1.00319479564686e-111	247.493381762231
PLCL2	-2.74272544746213	2.55497336153866	-29.5020701136638	5.03906900237226e-113	1.29857387394467e-111	247.358103203139
MICU3	-3.22179130947697	1.44710902530418	-29.4908214727371	5.70459480917733e-113	1.46701477772608e-111	247.291707431657
GK5	-2.3002530838692	4.53531075708067	-29.4986162934052	5.23469704964382e-113	1.34757931772772e-111	247.202749078634
DZIP1L	-2.76295457524267	1.35348161350189	-29.4752947485811	6.77013709392236e-113	1.73560416850637e-111	247.141229406869
TRHDE-AS1	-6.27153549536479	-0.930239401664775	-29.4748857407351	6.80074884641851e-113	1.739834730813e-111	247.137994706197
NR4A1	-5.34295973326873	6.48998426992685	-29.484550312018	6.11311153369401e-113	1.57043288170794e-111	247.043757208798
RP11-323N12.5	8.56264587715359	1.11808325777161	29.4751661166234	6.77974952041337e-113	1.73626357915301e-111	246.965816007158
HNRNPH1	-1.89305270117117	7.74576399007097	-29.4757790838502	6.73406582404579e-113	1.72815329191069e-111	246.927581539299
RP11-446H18.5	-3.65663665971727	-3.56042429635394	-29.4516689042111	8.78585171973839e-113	2.24535414624029e-111	246.852008699034
RAB40A	-3.04187031338407	-0.0278049714717507	-29.4423233624742	9.74008493772223e-113	2.48664570118122e-111	246.809342274231
SEMA6A-AS1	-3.30061387482585	-1.41145412653247	-29.4350830261892	1.05501120190701e-112	2.68788081213126e-111	246.723423173562
MORC3	-1.60560757538422	4.61243150076156	-29.4408874300564	9.89562637878589e-113	2.52374289300535e-111	246.579384495015
CTC1	-1.98102812593802	4.36501379573698	-29.4335961614667	1.0724624967267e-112	2.72952219755147e-111	246.501230672004
SRSF11	-1.90425247099297	7.03358048235198	-29.4314232621512	1.09848667560372e-112	2.79287406121021e-111	246.432686353334
CTD-2240J17.2	-3.77638864300151	-4.67852002184575	-29.4146449193377	1.32191731846579e-112	3.35402519629664e-111	246.398044257739
RHPN1-AS1	5.86241262029803	0.956547513263529	29.4148152383557	1.3194349609056e-112	3.35117456290978e-111	246.348136578524
RP11-325K4.2	-3.67677106302086	-1.73146681501357	-29.3990280449576	1.5705722588031e-112	3.97266185093354e-111	246.325360805819
SYNE3	-3.12249617849171	2.18419990584917	-29.4057962436689	1.45752451338818e-112	3.69429286219725e-111	246.307727987606
PPWD1	-1.55877840856592	3.87932894478222	-29.3994674904198	1.56297297194678e-112	3.95749891521062e-111	246.174461264986
ZNF300P1	-4.95983715039147	0.111236569427541	-29.3789389759322	1.96047853268087e-112	4.94369341236969e-111	246.07149225634
JUP	2.65463943879096	8.69586789315646	29.3914577886753	1.7074449774379e-112	4.31444754442351e-111	246.007668142736
REV1	-1.56728340404193	4.52546416662374	-29.3793256728566	1.95212743025464e-112	4.92767315096621e-111	245.906456013981
LINC00894	-3.31361952874296	1.46418060404182	-29.3596828411919	2.42487216065533e-112	6.10849818448229e-111	245.841108081729
RP11-727A23.1	-4.46826395756015	-4.71873048748378	-29.3561069409336	2.52252670971154e-112	6.3480156851945e-111	245.773873850876
FGB	-4.53823592745357	-5.40371883237918	-29.3528169435036	2.61584628254637e-112	6.5694502057188e-111	245.708691971607
ANO4	-5.11751961464494	-1.53060061314046	-29.3361692346192	3.14375995927776e-112	7.88722361299166e-111	245.640856730065
CEP95	-1.94925811809586	4.70256278387439	-29.3534406185894	2.5978943848372e-112	6.53101644432773e-111	245.601155957346
NOL4L	3.03516858216724	5.96269075461844	29.3120194186286	4.10472842630329e-112	1.02876841920215e-110	245.31897303681
PENK	-6.57366343275118	-2.17644925720299	-29.2923135793475	5.1029522977984e-112	1.27506595307299e-110	245.154694118426
STXBP2	3.60907877075181	5.78316103961243	29.2928600570996	5.07223789932475e-112	1.26867678573171e-110	245.137570040806
CCNL2	-2.77658031237059	6.63091337202298	-29.3064808366879	4.36368810172087e-112	1.09256117730599e-110	245.056093155392
LAD1	7.40678908501026	4.58519145134174	29.2856382613748	5.49350301118943e-112	1.369876352497e-110	245.045932509846
BUB1B	5.24964409599303	3.31159515703465	29.2802562434042	5.83006444350227e-112	1.45233383137023e-110	244.998270252786
ECEL1	-5.37913049117486	2.30807768773862	-29.288443861821	5.32583868735453e-112	1.3294112723435e-110	244.950290289854
CTB-31O20.4	-2.91878729922537	0.242503755919575	-29.2652472106838	6.88170256296854e-112	1.71257869432825e-110	244.855991017907
PKMYT1	6.17812038084633	3.28634393600826	29.2514440411392	8.01567421065819e-112	1.98476463236197e-110	244.659133524576
FAM156B	-2.60970417514831	3.30710810401656	-29.2598585335065	7.30392510390448e-112	1.81399195279449e-110	244.631936983672
AHSA2	-2.85515162787241	5.57355675275445	-29.2642970784813	6.95433365262928e-112	1.72890903771314e-110	244.590045782685
ZDHHC8P1	-4.4956643777437	2.34266355361684	-29.2536726761744	7.82066836128957e-112	1.93842535805149e-110	244.574241845699
ZNF337	-2.07743891290905	4.33905127338048	-29.2573148637135	7.51214330695438e-112	1.86382774885421e-110	244.553695747984
SHPRH	-2.26978791934051	3.34374489522337	-29.2502243269044	8.12445207618778e-112	2.00766770644231e-110	244.53662464753
XPC	-1.72096167534341	4.9653923178072	-29.2498839902465	8.15506711020901e-112	2.01321586658633e-110	244.451942075696
PFN1	2.03229267727004	9.24916960139637	29.2503562785295	8.1126133141043e-112	2.00675295438756e-110	244.436186231157
DMRTC1B	-5.10408654805643	-2.46778821012294	-29.2240833588082	1.0846067141309e-111	2.66685650886304e-110	244.401457130066
GOLGA8T	-4.7112345918466	-4.28558516198647	-29.2261713151439	1.05986110591932e-111	2.60861223494833e-110	244.368818517075
AC093838.4	-2.25756899719892	4.56429678071394	-29.2369285335412	9.41046791627216e-112	2.32080959751104e-110	244.313726631614
RBM39	-1.74349599733606	7.38668492431541	-29.234050902234	9.71458415892736e-112	2.39341732794672e-110	244.254823873122
TOP2A	6.5273820033331	5.1324491683044	29.2069265121471	1.31111635123219e-111	3.21738820438689e-110	244.206165063192
TCEAL2	-4.91010875084472	1.51401662033985	-29.2145183568773	1.20556822482497e-111	2.96132704787186e-110	244.178139154556
RP11-661O13.1	-3.64303382441682	-3.88561385555788	-29.2057861469832	1.32775051222545e-111	3.25496850223698e-110	244.134489981341
RP11-788M5.4	-4.83076024869482	-3.74681615480029	-29.1964920187277	1.47143949445417e-111	3.60363861094626e-110	244.063137320633
RNF112	-3.80427825463306	-1.14965798784611	-29.1902416424986	1.57672397532463e-111	3.8576554245492e-110	244.032392974569
WDFY3-AS2	-2.50937903684088	0.951388232301425	-29.1624456146604	2.14410802883518e-111	5.23026629150675e-110	243.712280461888
E2F2	6.23571166851605	2.23418510326958	29.1694861199241	1.98349698441829e-111	4.84806765408562e-110	243.710985741283
TARID	-4.01045204643164	0.489430000506649	-29.1551857753211	2.32336435550602e-111	5.66193791852664e-110	243.612739283843
EXO1	4.8969666102541	2.20186099187555	29.1534456583978	2.36851323019372e-111	5.76626587196816e-110	243.574822003395
FGFR1OP2	-2.001915141039	4.84806377968188	-29.1661396621724	2.0582784561715e-111	5.02586765208926e-110	243.525012259899
TTN	-2.97118434311589	1.86209164881931	-29.1474076803904	2.53209290690148e-111	6.15842951380713e-110	243.485634261603
B3GALT2	-4.03177415241711	-0.970451034837301	-29.1270751073694	3.17073003414603e-111	7.69651024627062e-110	243.335604986444
ENOX1	-3.55156762355748	0.633974406100012	-29.1256207748651	3.22215669185117e-111	7.81365077034744e-110	243.292945027351
RP11-426C22.1	-3.46505858456948	-5.0091495888442	-29.1311743516916	3.0301544524592e-111	7.36252897601466e-110	243.253013966999
DPP3	2.54375257563801	5.55556719904193	29.1071382268492	3.95324819828907e-111	9.57711267840914e-110	243.056608723644
RP11-681H18.2	-2.74231911910826	1.78864104998276	-29.102229293105	4.17391392478796e-111	1.01017728374014e-109	243.001763455521
RP11-651L5.3	-2.9557511290088	-0.460042169267524	-29.0667766657455	6.1792579389612e-111	1.49258432214164e-109	242.670172145496
RP11-1081M5.3	-4.98201952241808	-4.29618263346954	-29.0644606067897	6.33971221202635e-111	1.52984327370835e-109	242.592850174001
ARHGAP21	-2.14702481143737	6.0513002925402	-29.0834437588121	5.13835941520877e-111	1.24237470488116e-109	242.586941285714
TMEM240	-3.12150623693931	-0.107331467019609	-29.0527395867428	7.2179752605848e-111	1.73837603395061e-109	242.513062764903
CENPA	6.83202974705341	2.29341874818796	29.0483886393123	7.57413194755222e-111	1.82237309356617e-109	242.358497695567
FNBP4	-1.86329400440015	5.93289673795411	-29.0547587035055	7.05843799327659e-111	1.70161483665872e-109	242.27055445322
C6orf3	-2.96426920235344	0.306982440323821	-29.0109804493545	1.14605755948553e-110	2.75210044128843e-109	242.047072200722
RP11-608O21.1	5.36605359125027	-1.3937252980763	29.0238482521696	9.93863157634518e-111	2.38895255298075e-109	241.979104826474
MAP7D3	-1.9806014014778	3.89683169201358	-28.9825798398575	1.5696582433555e-110	3.76565287914721e-109	241.546641087734
UBE2T	5.47162063866058	3.52890323594269	28.9627924864238	1.95431890892834e-110	4.67936047883404e-109	241.499236655495
STX2	-2.25597765050966	3.06202658623805	-28.9653737720925	1.89922690392318e-110	4.55186918411597e-109	241.410226495872
RP11-748H22.1	-4.17943543088456	-4.32323464767895	-28.9535136137373	2.16589960378206e-110	5.18093268947363e-109	241.350007317931
RP11-1081M5.1	-5.17535009243925	-4.00627625407988	-28.9435092362941	2.4197784365097e-110	5.77142899431355e-109	241.271984302086
KSR2	6.41094118233378	0.895034358155571	28.9510953878455	2.2247107204571e-110	5.31645501820861e-109	241.218500513611
PTOV1-AS2	-2.63412523459326	1.19330813099249	-28.9342392877612	2.68152974311234e-110	6.38955425358806e-109	241.178669370907
PTPRN2	-3.04062548849096	1.5557665575767	-28.9331310355456	2.71466196473035e-110	6.45602636202313e-109	241.133999157295
RP11-317J9.1	-3.79237848915299	-4.79565139698138	-28.9341020656103	2.68561007373456e-110	6.39309996510054e-109	241.103992643917
DLEU2L	-3.74258827446845	-1.99792295961344	-28.9243471972328	2.9921759298737e-110	7.1023140310438e-109	241.08738329962
DCUN1D4	-1.74017829142421	4.62200054175779	-28.943597627236	2.41740981549124e-110	5.77136116840706e-109	241.078033624548
MTND5P1	-4.43776117293138	-3.81363125421	-28.9210339782987	3.10407680921892e-110	7.36084060278433e-109	241.015814495513
NICN1	-1.8422281507389	3.83201467073276	-28.9249298744292	2.97291815689999e-110	7.06340150149014e-109	240.919190526355
KANSL1L	-1.91753152838298	3.95641038944169	-28.9101194249433	3.50318723564569e-110	8.29928949140192e-109	240.741750929167
NCAPH	5.62879782830877	2.94021187769793	28.8837985846062	4.68989138792831e-110	1.10893673450707e-108	240.607978534968
RP11-722G7.1	-3.93195913183509	0.128790907743177	-28.8815599887648	4.80772777921499e-110	1.13462375589474e-108	240.603684556384
AC131097.4	-3.7930268431291	-4.88008299370636	-28.8825146124036	4.75711971427277e-110	1.12375561679497e-108	240.530630864578
MKI67	7.09656356966281	5.22106903114849	28.8646080251714	5.80171875421537e-110	1.36398463218741e-108	240.422202814349
RBFOX2	-1.9150622981933	6.23387785214139	-28.8877710841755	4.48785481117533e-110	1.06218306481004e-108	240.419291659055
RHOJ	-2.49596648831184	2.21455275506431	-28.8650298791109	5.774647517927e-110	1.35891562106026e-108	240.357550210575
JAK2	-2.17486858216785	3.0333797724115	-28.8663296158806	5.6920328682026e-110	1.34075372106602e-108	240.320908631661
RP11-261C10.5	-3.6656542699665	-4.36809694713636	-28.8554277407765	6.42333701578909e-110	1.50868892841324e-108	240.252338772158
MAPK8IP3	-2.66364482526776	5.71567973564525	-28.867396968687	5.62507437982944e-110	1.32624841639917e-108	240.196413918645
MFSD6L	6.42328532371646	0.955487997000089	28.8417946958064	7.47156105404764e-110	1.75155550109242e-108	240.017259183315
MPRIP	-1.91461330019765	6.47592671227454	-28.8514925392067	6.70980857877943e-110	1.57447477801958e-108	240.016915658267
RP11-27G14.4	5.4928049651454	-1.18491711346344	28.8408264445185	7.55221405932134e-110	1.76878160618217e-108	239.965793527909
RP11-544L8__B.4	-4.22027188792335	-4.05526087085453	-28.8192443064865	9.59444567805284e-110	2.24282672333781e-108	239.879481559256
FRRS1L	-4.8321638308339	1.1762643191679	-28.8226430759819	9.23951678551383e-110	2.16190666949091e-108	239.864664653681
ARMCX1	-2.36421044316909	3.59525008061563	-28.8151135991505	1.00442289114193e-109	2.34574596035438e-108	239.697561175324
PKP3	7.46095683425898	4.76350651606901	28.7801970171877	1.4795468406255e-109	3.44882648237297e-108	239.473883953917
AMZ2P1	-2.02954529565316	2.61881793471666	-28.7785916788149	1.50613411697216e-109	3.50748626938313e-108	239.391033802653
GTF2IRD2	-2.13043990345265	3.83232153476313	-28.7826578988671	1.43969919439434e-109	3.35911651202962e-108	239.329234219622
LL0XNC01-36H8.1	-3.96964085024104	-3.42583879090356	-28.7658170668734	1.73547569819671e-109	4.03776430838936e-108	239.304487125981
ADAMTS4	-4.66157729324137	3.33752478435756	-28.7552196744477	1.95203335074804e-109	4.53732766221944e-108	239.009018401813
MSTO2P	-2.70773736186661	0.639217040200995	-28.7335265115961	2.48336118661671e-109	5.76149140022026e-108	238.973244407709
RP11-203M5.7	-3.55384369834259	-2.65417568758135	-28.7292343197306	2.60452634348786e-109	6.03691998901293e-108	238.914120655281
DEF8	-1.82188309810391	4.86121362396819	-28.7437628346794	2.21667742132422e-109	5.14761756729735e-108	238.849909351963
ATRNL1	-5.14205416464199	0.250864583423752	-28.7117768604616	3.1614264932453e-109	7.31398688334105e-108	238.6807249616
PLA2G2A	-6.89576394258487	0.87953277023151	-28.7169379436996	2.98540095353194e-109	6.91323552262954e-108	238.66916124023
USP6	-3.3250963512324	0.555550689655124	-28.7018928744272	3.52804758180283e-109	8.14688290846642e-108	238.612882302148
HS6ST2	-4.45236592981002	0.974474703362996	-28.7055099605045	3.38918898855851e-109	7.83356877561669e-108	238.593419200796
KIF14	4.90010519145779	1.87853178983656	28.700228670629	3.59383422624364e-109	8.29103271165769e-108	238.560932712178
RRM2	6.8311405918876	4.03801991874822	28.6858972189596	4.21365064741965e-109	9.69375487562158e-108	238.425588218176
NR2F6	3.4460684912729	6.971397858729	28.6910915787472	3.97752117754134e-109	9.15906884038511e-108	238.403723829543
AC000078.5	-3.94807380479783	-3.51777326925628	-28.6741815515867	4.79902080731259e-109	1.10096233627854e-107	238.287983433726
ANKS3	-1.92693815825413	3.64825898481708	-28.6826584133055	4.36793169349e-109	1.00393225931827e-107	238.243276900336
NXF1	-1.31233011346387	6.33320070879146	-28.6915267656579	3.95834984588418e-109	9.12344148590614e-108	238.243194364973
RP5-1054A22.4	-3.83294178461824	-4.67030745490194	-28.6737021683681	4.8246340637111e-109	1.10580971449111e-107	238.236144426151
YTHDC1	-1.26535346315275	6.02101830221464	-28.6821414935729	4.39307309368189e-109	1.00877065769444e-107	238.142956659828
TPT1-AS1	-2.30998082724707	4.01904994654286	-28.6658762085346	5.26265644365474e-109	1.20508480235296e-107	238.014879375844
PPP4C	2.0299101776865	6.64978015564358	28.65780555093	5.7560980118162e-109	1.31685425943795e-107	237.963243368983
MDGA1	-3.36702539339737	2.13550016240896	-28.6424454252508	6.82674836211683e-109	1.56034539487049e-107	237.855175901662
ESCO2	5.7865552324375	1.52296465554817	28.6392378198335	7.07434308745504e-109	1.61394495118239e-107	237.842203957631
PDZRN3	-3.41103163751996	4.14250117051574	-28.6395897175269	7.04674706403035e-109	1.60913774160293e-107	237.698814104389
CDCA5	4.81657178181609	3.97361352173766	28.6141269241015	9.35028397588666e-109	2.12727586174647e-107	237.658392103672
TOM1L2	-2.10502190327301	5.10312972566588	-28.6339028198581	7.50621375432765e-109	1.71088949731265e-107	237.617386072439
FHOD1	-1.87202524326846	4.41469758078323	-28.6297062978666	7.86438468115667e-109	1.79087216072655e-107	237.603923057369
DNM1P46	-4.2571846204973	-3.31083072438369	-28.6011330831897	1.08023561008433e-108	2.45310963313995e-107	237.490979171043
TAS2R20	-3.53592977993223	-1.97815958077673	-28.5914476651537	1.20296679609485e-108	2.72179514910928e-107	237.402783950093
GAPDH	2.48160206020436	11.761179086972	28.6057347267698	1.02639702771104e-108	2.33299571404698e-107	237.314411361044
KB-1517D11.4	-4.31068821129382	-4.25683711037982	-28.5876079730368	1.25540061942724e-108	2.83782677143122e-107	237.313046034492
PARM1	-3.12380466250586	3.01930962440023	-28.5948866000316	1.1578686656111e-108	2.62457325655339e-107	237.269399086796
ADAMTS5	-3.76153132115991	2.68357286936635	-28.592602527426	1.18762924383457e-108	2.68956036836072e-107	237.247402467282
CDK5RAP3	-2.20153026079582	6.39777033869498	-28.6009193130349	1.08280426689385e-108	2.45668066514591e-107	237.236924690332
ARHGAP8	5.50441348882283	3.43140467321643	28.5772012195701	1.40930070930789e-108	3.18279982536182e-107	237.232922999311
POU5F1P3	-3.87035651698302	-2.84003046085356	-28.5748802372564	1.44612196928061e-108	3.26296980845366e-107	237.20617818556
PBK	7.47232553286841	2.44728227139368	28.5714940625761	1.50157577184006e-108	3.38499649772573e-107	237.077680934174
RP11-762L8.6	-3.30813095409818	-0.525624824442259	-28.5447039953499	2.02235147730454e-108	4.55481571993467e-107	236.892309239586
MSLN	9.71148313954321	7.42652100254341	28.5399494968887	2.13210377060594e-108	4.7976225538945e-107	236.829793079547
PKMP3	-3.40514547906802	-1.53247204842368	-28.5179587571085	2.72255606815888e-108	6.10952481828337e-107	236.593257796377
RP11-66N24.3	-2.7719895669993	2.77916140213795	-28.5283024151439	2.42681507039738e-108	5.45082998780877e-107	236.562475632827
ANKRD10-IT1	-2.99651325025172	0.50476725197837	-28.5141995539159	2.83875309941146e-108	6.35870380905408e-107	236.53950825544
FAT4	-3.03076655066734	2.1914416749545	-28.5167348447202	2.75985499261884e-108	6.18759489345143e-107	236.469956194737
ACAP3	-2.42894744793155	4.92892859349107	-28.5283857462389	2.42456800234697e-108	5.45074713526719e-107	236.446244893445
SFMBT2	-3.12054263610266	2.56546548770697	-28.5033124300057	3.20403757461352e-108	7.15742524140567e-107	236.286769002859
SRRM1	-1.7508852507659	6.72621820051588	-28.5099763664407	2.97522169404404e-108	6.65834096356753e-107	236.225541742969
ZNF638	-1.67955126130178	5.91336515308615	-28.5091948064625	3.00118783673271e-108	6.71036214229395e-107	236.219981667146
ITGA8	-3.3144191921739	1.01543163305027	-28.4751994756889	4.37991411988803e-108	9.76649566226751e-107	236.077884716849
SPARCL1	-3.09535474310117	6.29153920701138	-28.4940317046309	3.55233898489832e-108	7.92830624846717e-107	236.053363504825
AP001476.2	-5.14815857297058	-2.74238740049311	-28.4653481481092	4.88706824374873e-108	1.08875227666966e-106	236.008917150699
MYH14	6.91410808480335	5.90449224601577	28.4642199912676	4.94877532396541e-108	1.10150448591728e-106	235.998601081228
RP11-449J21.5	6.37199093755942	0.87925255112707	28.4629857230616	5.01717991555692e-108	1.11569637854239e-106	235.831518174053
METAP1D	-2.17835586100443	3.02701196739828	-28.4575106910526	5.33220263541362e-108	1.18364339689083e-106	235.784276988737
PAPSS2	-2.85441319674314	3.49757301374953	-28.46290684009	5.02158373279559e-108	1.11569637854239e-106	235.777931025488
ENPP6	-5.28243059335233	-1.00882104830965	-28.4430795043756	6.26067907968584e-108	1.38724948304773e-106	235.750274583223
WDR59	-1.76070862433025	4.75736121044572	-28.4495920766734	5.82316717950394e-108	1.29146536853351e-106	235.588077062278
MTRNR2L4	-3.99374957879031	-4.05552773379398	-28.4276020484973	7.43702597456914e-108	1.64495008596255e-106	235.541839539653
PTPN21	-1.91537642346446	4.14350818102269	-28.4421273868176	6.32734111290617e-108	1.40076199754481e-106	235.534328287259
PNLIPRP2	-3.84729632895351	-5.3064111265175	-28.4107684615032	8.968903951377e-108	1.98022479184297e-106	235.298943381238
KIF4A	5.67363344056417	3.09044479613366	28.4026441856859	9.81747398485974e-108	2.16563992320761e-106	235.287361189276
VDAC1P8	-2.46817936781074	0.300533060200019	-28.3947378966859	1.07203533244887e-107	2.36058351507626e-106	235.225222710126
NEFM	-5.3137411571915	-3.61647169849043	-28.3956739573815	1.0609262708488e-107	2.33820944518973e-106	235.222866846745
DPY19L2P4	-4.75201483804912	-2.70319032290173	-28.3943021851398	1.07724593598157e-107	2.36994105915944e-106	235.218060896335
GOLGA8A	-4.27310373012894	5.57950477501541	-28.4138186982742	8.66961493203516e-108	1.91586060442519e-106	235.169072791544
CKMT2-AS1	-1.88047778581623	2.0520890006953	-28.3847087037583	1.19861945957647e-107	2.63461257683376e-106	235.065775841106
RP11-433P17.3	-4.14347847847425	-4.07977600191928	-28.3784394228849	1.28523746315e-107	2.82248676012513e-106	234.999286760575
KIF11	4.69404256767049	4.2272986545536	28.3608570991965	1.56305373222206e-107	3.42344859183486e-106	234.852373778288
RP3-368A4.5	-2.24781891480688	2.90238929550442	-28.3579325407466	1.61477470559215e-107	3.53359128565338e-106	234.68306016711
RP11-19P22.8	-6.25771317307262	-3.10306743742305	-28.3442438008216	1.88057596956053e-107	4.10795080259539e-106	234.668125941218
PMM1	-2.06809581507742	3.92985871541123	-28.3616426379271	1.54944610959189e-107	3.39666132931157e-106	234.648974409976
MYSM1	-1.95714359620415	4.47850856849193	-28.3636699198429	1.51487342175288e-107	3.32382636363609e-106	234.64052828444
RCN1P2	-2.31994674603735	1.27140217149449	-28.3416714072685	1.9352097083177e-107	4.2235523740293e-106	234.611921615913
STK11IP	-1.94717614985502	4.45648722763823	-28.3556037647812	1.65718135176187e-107	3.62317433485384e-106	234.552248113127
AC004623.3	-3.73393174024054	-0.517424663529488	-28.32303159045	2.38153079497778e-107	5.1884551648182e-106	234.428307506473
ECT2	4.59471046599687	5.11334685072879	28.3142749100012	2.62543570590614e-107	5.70974386058705e-106	234.333562221233
DEPDC1	6.75546039125454	2.78190516730666	28.3167687800952	2.5535322441518e-107	5.5582711566877e-106	234.298296132935
KPNA2	4.19652746318361	6.27361342545868	28.3135513372629	2.64667452359037e-107	5.75086229962869e-106	234.290283018112
USP47	-1.64260488034144	5.15584991298358	-28.3319861805306	2.15554410515607e-107	4.70026779145527e-106	234.266321749038
LRRC8E	6.42150051260474	1.77355893837244	28.3005121832895	3.06027419398934e-107	6.63786122886237e-106	234.083405810237
LIX1L	-2.14590449295232	4.53800415535038	-28.3110694281042	2.72084017626324e-107	5.90680989674331e-106	234.047453153434
RP3-394A18.1	-2.6606379923025	2.06554743262529	-28.2944202124585	3.27509885975314e-107	7.09135101661387e-106	234.025838225436
DFNA5	-2.34855240093742	2.68902071484616	-28.2951780527453	3.24757367695797e-107	7.03793163630381e-106	233.99863795674
CDK15	-4.58577643364921	-0.716184339691205	-28.2848564762567	3.64319648329763e-107	7.87454090018283e-106	233.996480735608
RP11-53M11.5	4.9530212180651	-1.42546367296592	28.2903642561598	3.4264309023114e-107	7.41251218533367e-106	233.882811046934
HECTD2	-1.86400667968045	3.50609043100756	-28.2815545272211	3.77967405537335e-107	8.15523373172508e-106	233.799694166701
TMEM8B	-1.99634803291783	4.59345508632294	-28.283322593445	3.70597120929658e-107	8.0032103295685e-106	233.739733613311
GOLGA8O	-5.20355394358161	-3.48969592626234	-28.2531380430148	5.1870861923069e-107	1.11431985779332e-105	233.642464742036
RP11-89K11.1	-4.277482507439	-1.83234220725052	-28.2513522588413	5.29131313607752e-107	1.13473360488647e-105	233.636377193317
RP11-844P9.2	-4.25380993062255	2.08996334802894	-28.2653612442002	4.52676762458012e-107	9.75866635991214e-106	233.633770131186
CDH1	5.2996836034323	6.52721360980494	28.2518050505043	5.26468936329802e-107	1.13000669345218e-105	233.625689850489
TFPI	-2.90635652074404	2.369172040862	-28.258923785561	4.86330640975770e-107	1.04658693435815e-105	233.594651644862
OTUD3	-2.18520357679709	3.00334721749514	-28.2597079489314	4.82100841859725e-107	1.03839047702572e-105	233.584797674447
ZNF331	-3.18699601632029	4.32278246243929	-28.2576783006707	4.93125286451386e-107	1.06028385479199e-105	233.446732773075
NID1	-3.28332942127175	5.36771100521865	-28.2202962863045	7.47889644802048e-107	1.60247214770705e-105	233.009079319237
ZFYVE16	-1.66104105376129	4.66877141362049	-28.2002685720847	9.34903209711679e-107	2.00143949287408e-105	232.819693781598
HOOK1	4.00382752974819	3.77729532818276	28.1766345771335	1.21665695993294e-106	2.59785228968538e-105	232.806083831805
ZNF767P	-2.21181352202094	3.73077821159011	-28.1868492126375	1.08572841855585e-106	2.32230999639414e-105	232.710654849705
KHNYN	-1.8490278550236	5.94928888109887	-28.1815298770063	1.15204789513729e-106	2.46202817936531e-105	232.571814304376
TMC4	5.83638258634543	5.5072338649047	28.1542751485777	1.56105711376086e-106	3.32459331084372e-105	232.557753102239
PAN2	-2.39204513306439	5.44972457010266	-28.176047416873	1.22464603866278e-106	2.61264884130635e-105	232.514513938807
EGFR-AS1	-3.76824536450815	-4.66100491266053	-28.1449494175747	1.73210271755017e-106	3.68568742193463e-105	232.378838346733
C12orf54	-3.85091541451073	-4.59636527512533	-28.1423816304925	1.78240884956964e-106	3.78619871215215e-105	232.354931780711
ADAMTS1	-4.34516063277443	6.781015075005	-28.1580507333956	1.49671271388916e-106	3.19031365167973e-105	232.327740788545
TMEM51-AS1	-2.89803428310655	1.57809641986518	-28.1375050535754	1.88200707256476e-106	3.99432516554148e-105	232.303710183478
GADD45G	-2.84914468082504	2.69605338877316	-28.1445996362767	1.73887087311544e-106	3.69689943730801e-105	232.297302344521
RABIF	2.44159251564912	3.71168475928235	28.1277663144508	2.09788596094689e-106	4.441035499474e-105	232.256089440188
TMEM91	-2.24971782485735	1.87295276419837	-28.1317847963133	2.00595709087628e-106	4.25007850302328e-105	232.247858965752
GFPT2	-3.53106018226031	3.01507670113194	-28.1341084911425	1.95464992154348e-106	4.14493347937277e-105	232.13106420698
FOXM1	5.42689133374515	5.33229480516008	28.1002224236578	2.85222632596684e-106	6.03272775737516e-105	231.956217735295
LRRC2	-4.19547392048675	0.261390007848532	-28.0993715843585	2.87942156892181e-106	6.08502954008137e-105	231.906917407246
AC005104.3	-3.40352225750618	-2.72086120902242	-28.0766774870545	3.70885518667807e-106	7.82444710127071e-105	231.674536988062
LSS	-2.27010661624731	5.47727074687596	-28.0848849867044	3.38437911058025e-106	7.14602376927485e-105	231.498270489676
RBM47	3.75972645784966	5.81188009335081	28.0560164495558	4.67027127143898e-106	9.83588643007926e-105	231.427983901209
RGS19	3.70852880495005	4.11634756533138	28.0509532893379	4.9416882012642e-106	1.03809126422127e-104	231.4071790714
NACC1	3.28022644425846	6.7922175003295	28.0524884553315	4.85776710582279e-106	1.02133207471272e-104	231.304743025583
HIC1	-2.95012886915219	3.47638456888576	-28.0587039179048	4.53231951093761e-106	9.55350972467892e-105	231.27556714297
LINC00893	-2.9976162367268	1.8349072968785	-28.0461625511666	5.21302030329126e-106	1.09415750399803e-104	231.263088536875
PI4KAP1	-3.42142092678818	3.29079041653011	-28.0527591412833	4.84311843087319e-106	1.01912104728835e-104	231.209610788428
CCNB2	5.25780810058867	4.17510113119499	28.0272987906314	6.43433932181555e-106	1.34820455696359e-104	231.141970442139
CTD-2012K14.5	-3.74069051804509	-2.49798150593129	-28.0277935379761	6.39891338494202e-106	1.34192178485919e-104	231.139516410478
SOCS2	-2.95768230277906	1.76163182803005	-28.0228303696241	6.76332064206692e-106	1.41593390216175e-104	231.011339675383
PLA2G1B	-4.39545576230171	-2.87123582112403	-28.0089310328777	7.89818144309407e-106	1.65212002332134e-104	230.930358226626
KIAA0101	6.67990095316234	3.11718151276529	28.0079545612354	7.98472781907092e-106	1.66880811418582e-104	230.884419080253
ESRP2	4.90474895957731	4.02333927091844	27.9887802330363	9.89022130873849e-106	2.06355869641378e-104	230.714226703928
KIF18A	4.6922920877597	2.4176629159636	27.9841081095564	1.0419711896996e-105	2.17219725108805e-104	230.640827677691
RP11-45A17.4	-3.93995203801982	-3.09835853879326	-27.981299957384	1.07515122550788e-105	2.23947462191514e-104	230.613008260542
RP11-203J24.9	-3.60769910660277	0.201229689837049	-27.9753509970138	1.14897578531316e-105	2.38719804695814e-104	230.543823145613
PIGL	-1.71516707642931	2.74211394258342	-27.980967719872	1.0791461136916e-105	2.2458988570348e-104	230.528785121208
BNC2	-3.45958884842729	4.3101862736308	-27.9944642299369	9.28222216806154e-106	1.9383417706074e-104	230.511113469699
KB-1269D1.8	-4.72030622114168	-3.96185333280134	-27.9724372761677	1.1869636730705e-105	2.46404866205931e-104	230.505209426704
EMILIN3	-4.30748083584745	0.510198885144444	-27.9709125474571	1.20734077662247e-105	2.50424207174629e-104	230.457708001643
INSR	-2.29280587300201	5.85586314331309	-27.9805277031785	1.08445983158112e-105	2.25505466833504e-104	230.330144730054
ATP1A2	-5.26293389567266	0.629411884949041	-27.9588643318774	1.38116931780347e-105	2.85998301558936e-104	230.279730888858
RP11-170N16.3	-3.57634057709464	-2.58533779530922	-27.9437188196765	1.63564429650401e-105	3.38124556918541e-104	230.200565682849
N4BP2L1	-2.30049022938267	3.84316641860526	-27.9540496146923	1.45744787989937e-105	3.01540097433543e-104	230.103369874248
ARGLU1	-2.13342355102222	6.12540480831978	-27.9601753334806	1.36110033629289e-105	2.82079466333238e-104	230.101700768365
BUB1	5.36630031516268	3.95387401558709	27.9336678428245	1.82991720316928e-105	3.77968325498835e-104	230.097136882617
ZC3H12B	-2.93769384635381	0.751865786603913	-27.9193589573561	2.14698529934869e-105	4.43087459853869e-104	229.914930170609
RP11-206L10.3	-3.27434130488809	1.02183853418922	-27.9037308969225	2.55642424891537e-105	5.26264898386902e-104	229.717374681812
DFNB31	-2.36350413015242	3.76824629386863	-27.9124631333338	2.31886881341511e-105	4.78160055823106e-104	229.642656792073
GOLGA8K	-4.31781699116139	-3.29111000343021	-27.8936790969511	2.86018225579892e-105	5.8781512327094e-104	229.638942516899
MTERF4	-1.63839507210804	4.59225906424309	-27.9082418715672	2.43081313580105e-105	5.00824674645995e-104	229.567403841692
ZNF226	-2.01960810152952	3.34903119176892	-27.8997218282611	2.673500643829e-105	5.49907196648131e-104	229.550236352037
CEBPB-AS1	-2.97685188431729	0.311768979606149	-27.8770279533387	3.44489038583822e-105	7.0739289505031e-104	229.456782613965
RP11-2C24.7	-4.08635774842048	-3.66344010116366	-27.8653672048039	3.92421152490625e-105	8.05148956965374e-104	229.311609796492
USP43	4.06896578933476	1.75550938735556	27.8578274548501	4.26910860832885e-105	8.75185008300966e-104	229.229649791574
RP1-225E12.2	-3.57009210814446	-4.06484730599286	-27.8528243040177	4.51455420441131e-105	9.23966272109475e-104	229.150760426664
TMEM185B	2.25785825573287	4.82760095880164	27.8387372761698	5.28416713850601e-105	1.07968624664321e-103	228.994461477467
RP11-69E11.4	-3.01090870984892	1.38209042055145	-27.8390793779062	5.2640051893591e-105	1.07645850729664e-103	228.984524918148
C6	-5.64118738787239	-1.35582938378873	-27.8345297337125	5.53855278420829e-105	1.12979147034032e-103	228.980458814566
PPP1R12C	-1.94723722107128	5.53923133900191	-27.8563672256068	4.3393316089384e-105	8.88842160628229e-104	228.948613580194
TYRO3	-3.45965879915263	4.48898553259833	-27.8359167605362	5.45336803574078e-105	1.11333578226357e-103	228.73558083376
CTNNAL1	-2.45443882750077	4.97861911089195	-27.832646155536	5.65636922416594e-105	1.15287089096182e-103	228.691604472347
ZSWIM5	-3.63208516216969	1.69508471073439	-27.8128392714558	7.05785551507013e-105	1.43614548442788e-103	228.641734150435
PWAR5	-4.54139406403142	-1.51190154029322	-27.8025887605324	7.91462213290386e-105	1.60915425425948e-103	228.640123976759
IQGAP3	6.14748442148175	3.61762614083425	27.7970420834099	8.42085254678467e-105	1.71066775542672e-103	228.561365692962
LENG8	-3.14050635798188	7.44035759716038	-27.8198831644386	6.52353265531179e-105	1.32851661721965e-103	228.549165241605
CRB3	6.36992523691116	2.86394346811615	27.7803982816712	1.01428131252222e-104	2.05878236456156e-103	228.352498705262
CTD-2396E7.11	5.72707578916826	1.18587703348847	27.7769927934231	1.05364080525901e-104	2.13691525816593e-103	228.265773038366
RP11-32B5.1	-4.08642696782681	-2.12149699600408	-27.7685227319929	1.15829118072576e-104	2.34722901389144e-103	228.26000992007
TXLNB	-3.56841066391218	0.767068346004546	-27.7678968907479	1.16642422498369e-104	2.36176964175269e-103	228.205259111629
FTOP1	-3.68896500015846	-3.37674819655179	-27.7625259430173	1.2386134817398e-104	2.50588069619909e-103	228.16779236132
CMTM8	4.41567703726803	3.18482271462241	27.7598333351813	1.27646953739237e-104	2.58035178124349e-103	228.160166753809
ENPP7P10	-3.75288234181935	-4.51923495046902	-27.752245654848	1.38949102411671e-104	2.80652150997266e-103	228.018900553649
MTCH2	2.07679541152906	5.86982504272713	27.7399128040331	1.59495168435038e-104	3.21887875936571e-103	227.809869482367
ADCY2	-5.51791498276038	-0.932181836349711	-27.7072910059932	2.29717169225781e-104	4.63228522276878e-103	227.548377218054
RP11-894P9.1	-2.5985184690031	0.332061592392283	-27.6967489374662	2.58466770608682e-104	5.20776756270532e-103	227.451106359613
ERICH6B	-3.51831704348902	-3.70264458639674	-27.6792297420155	3.1442560651465e-104	6.31977531203285e-103	227.228370688241
OXCT2P1	-4.62623459130042	-1.71540254755298	-27.6749085486819	3.29999362780188e-104	6.62739762612784e-103	227.216843088518
HYI	-1.98611045797771	4.64241442109607	-27.6962690608903	2.59857916454021e-104	5.23152321272577e-103	227.186701982931
OTUB1	1.58633321224052	7.29339094338251	27.6933313958206	2.68538940001151e-104	5.40188200514551e-103	227.153078281229
IGIP	-2.17050400692525	2.59003770080896	-27.6668259605917	3.61231269278492e-104	7.24872706504977e-103	227.008450169119
MELK	6.10628378315711	3.10377011949733	27.655655663325	4.09320999801132e-104	8.18708393925021e-103	226.97491956828
CRIPAK	-2.46387543248546	3.0698744075093	-27.6600695662476	3.89596894980119e-104	7.80523040129951e-103	226.874302808835
CDC45	5.57826015686659	2.13319487216617	27.6465883572016	4.53030039103898e-104	9.05399256432767e-103	226.856857023987
SPG20	-2.01086097393647	5.32530546138078	-27.6601469612634	3.89259666515801e-104	7.8048145492786e-103	226.758860954464
DIAPH3	5.73757889602384	2.00321973368651	27.6383945032089	4.96532645912152e-104	9.91537499067651e-103	226.757460232409
GLUL	-2.27173911982482	8.78654996455667	-27.6576835363464	4.00138069258791e-104	8.00990670784116e-103	226.745444590279
ZNF518A	-1.93215163340575	4.31408278240287	-27.6347236345492	5.17354676772789e-104	1.0322816374248e-102	226.516815089712
ST13P15	-3.0000986947076	-2.17289869490015	-27.5998630334836	7.64249522861254e-104	1.51999368812938e-102	226.369896271697
OR7E14P	5.59451215021843	1.43051506132073	27.6045021758811	7.25576706994620e-104	1.44540975346537e-102	226.36078365565
JPH4	-4.31091911092183	1.07850567198305	-27.6028721905396	7.38936211417578e-104	1.47083493510737e-102	226.310379206908
LRRC8D	2.69111916626155	5.01221015385754	27.595330330741	8.04026382892667e-104	1.59781616880733e-102	226.283726841944
ATP8B2	-2.62445477643018	4.82377046917059	-27.6158405006046	6.3909943344684e-104	1.27416897555909e-102	226.269949037666
CHD1	-1.98603755967609	4.54709711492186	-27.5933055164607	8.22458297494128e-104	1.633129350467e-102	226.039282358702
CDO1	-4.45937652255807	0.123515998073264	-27.5708194026527	1.05788613326854e-103	2.0972337474814e-102	226.006766694871
HELQ	-1.56622043278534	3.13926707462215	-27.5760700165751	9.97492136693667e-104	1.97909501811257e-102	225.979226196825
AURKB	6.46203780709633	3.036519668964	27.5664713290206	1.11065904368654e-103	2.20008621167851e-102	225.971666149236
MND1	4.88016049784992	1.13202493980571	27.5622724980205	1.1641193995313e-103	2.3022864980947e-102	225.898398752885
SORT1	3.44742485257256	6.87061997189033	27.5605627172205	1.18661951740807e-103	2.34490469057034e-102	225.8165236302
SAPCD2	6.61989269555413	3.08821331847434	27.5511859068707	1.3179799731034e-103	2.60032176773409e-102	225.799251383982
UFSP2	-1.42019309153292	3.9770568033088	-27.5624865773459	1.16133243018041e-103	2.29861800907779e-102	225.757248351832
DNM1P41	-3.15637834382514	-0.809253342743751	-27.541493634795	1.46907262875846e-103	2.89610464991536e-102	225.727526245462
RP11-348N5.7	-3.05498714989121	-1.36856446191061	-27.5397095344525	1.49871779565181e-103	2.95218676328793e-102	225.707582063907
FRA10AC1	-1.78270051852175	3.85846257542265	-27.5583824445511	1.21594351097918e-103	2.40092865234336e-102	225.701500287662
SOX17	5.18186433198401	6.37072749655451	27.5236693933359	1.7936286083173e-103	3.53028481550849e-102	225.508018931995
COL14A1	-3.91477265591775	4.40565075882329	-27.5144584208299	1.98854220365024e-103	3.9107996671788e-102	225.142596458528
EPS8L1	5.80470626023802	5.17589770551892	27.4827930715096	2.83515723100529e-103	5.57136634510379e-102	225.072565598083
AC005253.2	-2.38062371102454	0.935988173537284	-27.4804070810232	2.91196148939098e-103	5.71773839580895e-102	225.020260522837
MYCBPAP	-3.62453030285673	-0.180194391305032	-27.4760987324517	3.05595791954133e-103	5.995706778976e-102	224.981755521231
PRDX3P1	-3.74193401919687	-3.1613066562807	-27.4499092520774	4.09809835069814e-103	7.99583081684474e-102	224.687062781564
DENND5B	-2.58336019968987	3.64759816673672	-27.4644502273961	3.48196852891006e-103	6.82067576330261e-102	224.633425040335
MIF	2.55859430112164	9.06807434160245	27.4662819917886	3.41123649898474e-103	6.68743358807326e-102	224.588298013844
NFASC	-4.04398938168554	3.1557210739651	-27.4557280753291	3.83942934172051e-103	7.51492114488183e-102	224.534530623347
RP11-497E19.1	-4.27403902294519	-3.18132867847248	-27.4343684299626	4.8776766501444e-103	9.49433792785012e-102	224.519369638744
LYRM9	-2.08008542377319	2.73237368096464	-27.4425093347386	4.45239468903838e-103	8.68023381984699e-102	224.491996496128
CH507-513H4.4	3.08143872244524	11.2089786592087	27.4523602244479	3.98708284070911e-103	7.78538693725796e-102	224.437131893579
CH507-513H4.6	3.08143872244524	11.2089786592087	27.4523602244479	3.98708284070911e-103	7.78538693725796e-102	224.437131893579
CH507-513H4.3	3.08143872244524	11.2089786592087	27.4523602244479	3.98708284070911e-103	7.78538693725796e-102	224.437131893579
DDHD1	-1.82627807759343	3.79377085033369	-27.4365606298248	4.75931016797992e-103	9.27125650574415e-102	224.341423224006
MRPS31P5	-2.08474513731035	1.85140560105637	-27.4228803595959	5.54786324251083e-103	1.07818284701972e-101	224.340430045692
RP11-455O6.9	-3.6260157085682	-5.10636392492719	-27.4195362135264	5.75973648419248e-103	1.11847733207209e-101	224.285514567213
FEZ1	-2.38265638148918	2.07444671629229	-27.4152088399411	6.04596551583649e-103	1.17313612550401e-101	224.225692200915
LDB3	-3.36452929238053	0.332931331291128	-27.408580414876	6.51223480563782e-103	1.26162399667431e-101	224.215346022527
FHL2	-3.1428066664447	6.18684215556515	-27.4276768369705	5.25751637984577e-103	1.02256205804224e-101	224.150765158205
AC005519.4	-2.91012332336209	0.481156717098345	-27.4019546564664	7.01427688754072e-103	1.35569041222985e-101	224.146238308201
NAPB	-1.84529584474827	3.43238089621702	-27.4105820165097	6.367763765108e-103	1.23460526709979e-101	224.081276746211
ASS1	3.1953287567883	8.40203540225857	27.4080783782424	6.54898225074715e-103	1.26774725485028e-101	223.973120616872
COL27A1	-3.63559535580012	4.37375788923576	-27.4033013995914	6.90918966393905e-103	1.3364269450358e-101	223.898110909348
LOR	-3.80148776083754	-5.02429623778796	-27.378550929088	9.11840975122207e-103	1.76098842039654e-101	223.836109068809
LRRTM3	-5.14279220013446	-4.22515242487966	-27.3673743723612	1.03356122816832e-102	1.99293878100759e-101	223.760924950523
PPP1R14B	3.01059992532508	6.70637666700263	27.368620999332	1.01921628044403e-102	1.96681626825591e-101	223.650167473333
PRRG2	5.18180262790433	1.93682257402806	27.3559780992107	1.17443045091222e-102	2.26279717034352e-101	223.617671506188
CHMP4C	5.28335536768785	3.20161120034886	27.3376254574387	1.4427779796341e-102	2.76685773979287e-101	223.439793600906
C1orf132	-3.14044047070612	2.21913175331662	-27.3480458308321	1.28367140405156e-102	2.46941530161619e-101	223.421630418121
EPS8	-2.67925226467267	4.44179606738959	-27.3543023904576	1.19670491903481e-102	2.30391387300831e-101	223.353721616429
STRBP	2.24654431406966	4.77548826124614	27.3298055185469	1.5750115827805e-102	3.01575587379912e-101	223.307252472187
MGEA5	-1.81417183205955	6.5115100651152	-27.3450286544436	1.32784289201961e-102	2.55239761519778e-101	223.219177944702
NPIPP1	-2.20776293816169	3.39992829752789	-27.3344073967906	1.49579366585857e-102	2.86629863149993e-101	223.211277272211
SH3D19	-2.16746982413043	5.26190130843218	-27.3419055405375	1.37516788013152e-102	2.64130765263268e-101	223.195013351845
MAP4K5	-1.60323435893218	4.94318783115275	-27.3393780136281	1.41470071850322e-102	2.71512444511489e-101	223.186540607537
PTGFR	-5.3200468376447	-1.79428297914399	-27.3133240151733	1.89477486956838e-102	3.62520852081423e-101	223.171539991942
ANKRD35	-3.60062020199018	0.170929059117504	-27.3129632366758	1.90245723022535e-102	3.6370852877378e-101	223.145298078148
CHGB	-5.31348663406582	-0.61901178721488	-27.3039007562892	2.1059980922328e-102	4.01686967909089e-101	223.029172149009
ADRA1A	-4.56526977996744	-4.43955960868683	-27.2996894203261	2.20786326569992e-102	4.20465821302637e-101	222.991032737054
MITF	-2.62111117920883	2.85150368072319	-27.3072161871695	2.02912265044781e-102	3.87323705923714e-101	222.935855861988
BIRC5	6.67106923783564	4.19146201292097	27.2923919154334	2.39618883552898e-102	4.55978464983146e-101	222.932801392165
RIMKLBP2	-4.19859227872784	-4.12433586316639	-27.2895240123844	2.47452666570395e-102	4.7016006648375e-101	222.879948257117
TCTE3	-2.47968612107439	1.10795984334395	-27.2889897264932	2.48940158372123e-102	4.72622185201948e-101	222.868157397603
RP11-736K20.4	-3.12554639870373	1.23488163720761	-27.2913605951814	2.42406982301588e-102	4.60928372977777e-101	222.864878662766
GABARAPL1	-2.72046880430764	4.99893192584761	-27.3075133586643	2.02237074831051e-102	3.86333907008783e-101	222.8113129688
NCAPG	5.2563568511042	3.21171071487775	27.2792667305239	2.77627866458031e-102	5.25872384223346e-101	222.787806335785
C2CD4D	4.51338258370243	-0.308166779080568	27.2857001248385	2.58297834628626e-102	4.90010861354705e-101	222.75889888455
C15orf59	-4.24638624349056	0.719546616577346	-27.2824473879144	2.67896674078652e-102	5.07829959733107e-101	222.751798830818
SVIL	-2.55243626076198	6.00189003645904	-27.2997569150363	2.20619242932364e-102	4.20465821302637e-101	222.713788681423
BSPRY	6.58325550051572	2.60674447009197	27.2498031546967	3.86385813618989e-102	7.30755133088307e-101	222.420685268601
CTD-3076O17.1	-3.87274720906671	-4.94217592569862	-27.248552865963	3.91844441425509e-102	7.40510928309265e-101	222.389776274041
GREM2	-4.89383262619874	-1.0954864940523	-27.241722780561	4.23054992772437e-102	7.98880722186358e-101	222.360587209183
RP11-490B18.6	-3.30174241394219	-3.23689874420676	-27.2368183556186	4.46989278440183e-102	8.42786665511604e-101	222.299080356597
MTX3	-1.76976106611158	3.98496114736778	-27.2543509981745	3.67164313220607e-102	6.94935248860062e-101	222.285943405917
ASXL3	-5.00536699360989	-0.307877389346947	-27.2194185025413	5.43370983018993e-102	1.0229477239095e-100	222.076884606329
OR2A1	-3.73766412590437	-3.96008320089947	-27.2167637892632	5.59802995841827e-102	1.05307867913433e-100	222.063716397858
ST6GALNAC6	-2.08721099502642	5.62434766695286	-27.2414719123857	4.24247545889578e-102	8.00519738081773e-101	222.062848049356
FGF7	-4.40399270634115	1.48737666183257	-27.221821636097	5.28912746401717e-102	9.96489392800546e-101	222.009977293567
TMEM125	4.87717351262132	3.97882261864701	27.207300032126	6.22532961180282e-102	1.17019115004787e-100	221.991384195314
NUAK2	4.65138931419252	5.40687846383936	27.1915447637879	7.42952738715117e-102	1.39442164704659e-100	221.803358687381
AC114730.11	-4.12587406229059	-2.67529264694405	-27.1835921316477	8.12323833983813e-102	1.52114885297713e-100	221.721796631038
CCDC66	-1.7140341706051	3.40568041429189	-27.1917647216799	7.41120713766652e-102	1.39204257752576e-100	221.639070773406
FAM184A	-3.64613474742724	0.358693312050395	-27.1778253229352	8.66648265111331e-102	1.62041542942954e-100	221.622054284865
PLXDC1	-3.02267315316153	3.44969526596513	-27.1867334694932	7.84179268784186e-102	1.47067902104605e-100	221.520632064742
CLSPN	5.50793426867345	1.5320088030773	27.1690755469725	9.56094429397152e-102	1.78630309225701e-100	221.508523052399
ARHGEF6	-2.50166478709648	3.14108995360953	-27.179458602015	8.50903660250798e-102	1.59218407201102e-100	221.48323490937
MYH7	-5.62164272608428	-3.73069919988317	-27.1603472430033	1.05452395344262e-101	1.96871080543542e-100	221.460277842685
DMPK	-2.42378921257545	4.92402094243462	-27.1849647549122	7.99903687027326e-102	1.499029234762e-100	221.44082931545
PHACTR3	-4.47149152273508	-0.508752765470287	-27.1584918299831	1.07672054739459e-101	2.00862951133475e-100	221.418488565867
COL6A4P2	-4.57650351920209	-0.780863259121183	-27.149317502461	1.19353852875679e-101	2.22151299593962e-100	221.322216731032
MRGPRF	-2.95787091300906	2.92988745497665	-27.1542243583208	1.12956334539928e-101	2.10402501693633e-100	221.196849277872
SLC29A2	3.89152725252294	4.41146244902205	27.1324786060583	1.44194530517032e-101	2.67982329435648e-100	221.147912070602
BLM	4.10711722707928	2.06318880206232	27.1328480721958	1.43597554868443e-101	2.67074125050191e-100	221.144861586754
SUN2	-2.51234005031608	6.18680617669681	-27.1583261812293	1.07872481677853e-101	2.01084742489737e-100	221.12679409786
HEXDC	-2.05721650847616	4.35412715318861	-27.1323024852901	1.44479976136973e-101	2.68310630383285e-100	220.881109786468
ADAMTSL4	-2.86892134843957	3.72485599041771	-27.1225408157875	1.61217855094255e-101	2.99168904615087e-100	220.786506050824
ASPRV1	-2.77544303559117	0.323147651647736	-27.0963566319731	2.16332815385127e-101	4.00841464540044e-100	220.731491686709
BTN2A3P	-2.09187485348198	0.612953071855285	-27.0934401727044	2.23536431449023e-101	4.13257531663853e-100	220.703413571594
DACT1	-3.36505056216608	2.32006680127781	-27.1044474352334	1.97541554277295e-101	3.66298482074185e-100	220.671319765551
SMC5	-1.82780750117584	5.21587934972088	-27.0959773868699	2.17256245345098e-101	4.02250264467028e-100	220.441339148026
POFUT2	-1.72639591817717	4.92274817289678	-27.0936383848027	2.23039337114183e-101	4.12647871861214e-100	220.427352429512
MPHOSPH8	-1.66442806371325	5.50298336590239	-27.0657814559881	3.04982797395025e-101	5.63407172236412e-100	220.096733066802
PLCL1	-2.80488989771313	1.5870380689446	-27.0430751421028	3.93605415185235e-101	7.26579098001368e-100	220.070524893936
MGARP	-3.86963409022277	0.266540863060188	-27.0273467000536	4.69689321612439e-101	8.65730795934676e-100	219.931811623056
FAM229A	-2.22817980496326	2.48108233438061	-27.026051757574	4.76573536725659e-101	8.77763746282912e-100	219.837057233302
GSTM3	-3.53146800522813	4.29034550119805	-27.0361037399309	4.25675115272129e-101	7.85190702531134e-100	219.78132471068
KIAA0408	-4.19611473371528	-1.21956504398557	-27.0045186994462	6.07040277610714e-101	1.11473025513294e-99	219.714919409171
RP11-1391J7.1	-3.18736793100001	-0.744864406978849	-27.0035651658521	6.13580235481629e-101	1.12590147079226e-99	219.706692585875
CTD-2224J9.8	-3.70287424007553	-3.79411884501236	-27.0056195681873	5.99576495215731e-101	1.10348921828435e-99	219.70559689188
MAGOH2P	-3.61081822244375	-3.47934901442042	-27.0048357441459	6.04881264725024e-101	1.11159327501107e-99	219.702605775074
CTD-2311M21.2	-4.99191338086746	-2.48075853486335	-26.9995835153862	6.41659557895256e-101	1.17567667286871e-99	219.665153019196
NLRP1	-2.69048297583597	3.72455346611587	-27.0024527801763	6.21298851935588e-101	1.13921727036695e-99	219.44288288986
GREB1	-4.9219790554594	5.33154939321169	-27.0050322539162	6.0354692995152e-101	1.10996826148131e-99	219.423462256715
AC012123.1	6.65470368904223	0.388522513569055	26.9877579647527	7.3286624386597e-101	1.34179267306775e-99	219.408869664537
TMOD2	-2.64305149120175	2.54943697559819	-26.9773311877123	8.23988208086747e-101	1.50638970999521e-99	219.26068053316
EXOC3L1	-2.16968907119988	1.6016457422482	-26.9588510902768	1.01422947445926e-100	1.8514379940129e-99	219.151238718069
CELF2	-3.05848833077116	4.21727408322739	-26.9787559282352	8.10897955883677e-101	1.48355826320499e-99	219.143146429192
PPARG	-3.20717808508371	1.31186892908525	-26.9556333105442	1.05158819285764e-100	1.91821508966383e-99	219.091426080918
MCM2	3.11329217192114	6.00918010769138	26.9519088738464	1.09655170608846e-100	1.99875522361815e-99	219.037533744725
RP11-79D8.2	-4.40534995854263	-3.45281741585629	-26.9392071212121	1.26486655634325e-100	2.30385073947837e-99	218.977220544485
RHBDF1	-2.28059746330281	4.6085247121109	-26.964079215924	9.56340952358462e-101	1.74705781978255e-99	218.973728397617
ANKDD1A	-2.22352820099135	2.41179333522759	-26.9384312225611	1.27594851818293e-100	2.32232046903524e-99	218.859367370207
ZNF638-IT1	-3.76701717874454	-3.0171387846313	-26.9197202469277	1.57470024352887e-100	2.85553363278742e-99	218.759646515102
MIR3648-2	5.63752965145915	-1.10316198304971	26.9245200088996	1.49196927370355e-100	2.7094953039821e-99	218.690082841052
MIR3648-1	5.63752965145915	-1.10316198304971	26.9245200088996	1.49196927370355e-100	2.7094953039821e-99	218.690082841052
PTPRVP	-3.86041357988675	-1.86368941082893	-26.910878768994	1.73929843790413e-100	3.14707102535522e-99	218.670721196608
RP5-1120P11.1	5.13018561832081	0.136824552330668	26.9135834882902	1.68719666047527e-100	3.05728464663051e-99	218.602957605901
CORO2A	5.01053380669248	3.86594086455311	26.9000762635101	1.96394798346156e-100	3.55094466042002e-99	218.54910669863
AFF1	-2.02051260075881	5.69746994880443	-26.9277764179718	1.43833055756704e-100	2.6159371836813e-99	218.539522658099
CPSF6	-1.43563709355946	6.30153589371143	-26.9230179326393	1.51738115200239e-100	2.75361692205173e-99	218.482549198042
SERPIND1	-4.12870149845026	-3.16870799634302	-26.8908416935431	2.17887037361035e-100	3.93377021625025e-99	218.436985307032
MAPRE3	-2.42649425593072	3.99168659735705	-26.9131144529368	1.69611856764057e-100	3.07119501579676e-99	218.42954475946
RP11-45M22.2	-3.23275954279045	-0.387641444729415	-26.8801592818335	2.45701193062182e-100	4.42298016299236e-99	218.316593347284
CASC5	4.25631278242555	2.02597959592369	26.8749457901385	2.60538955642702e-100	4.68324469683696e-99	218.25439977204
RP11-229O3.1	-4.39494182775424	-3.31729351239577	-26.8713383988009	2.71327319583672e-100	4.87006867217796e-99	218.218713391685
POLDIP3	-1.61715121895649	6.06518904419445	-26.8982990716034	2.00359316214486e-100	3.61997176299023e-99	218.205899237146
ERN1	-2.1248089350027	3.89744523430061	-26.8900846310746	2.19750050394444e-100	3.96450310375113e-99	218.187671841986
TAL1	-2.91127174801667	-0.817754770490843	-26.8642797939467	2.93747043270867e-100	5.26864696810626e-99	218.146779120547
KSR1	-2.5545634350182	4.10983982591967	-26.8845457221244	2.33874165386386e-100	4.21623148154902e-99	218.097825484287
TPCN2	-1.74421955682881	3.5384701205682	-26.8776107058123	2.52845792970533e-100	4.54827348376316e-99	218.097440196434
KLF5	3.8962595502919	5.87995184628866	26.8632096090852	2.97304368582472e-100	5.32470612780023e-99	218.085732455399
RAMP2-AS1	-4.02388942470738	-0.67981807558078	-26.8590847061662	3.11423592833406e-100	5.56949140424762e-99	218.074556399775
SYNE2	-2.57981839359927	6.2592250035625	-26.8824084765991	2.39563850030641e-100	4.31564913765936e-99	218.027478969479
RP11-44D5.1	-3.62730754156819	-4.55636994783284	-26.8521098867533	3.36840878547922e-100	6.01968822228178e-99	217.96385974107
CLEC1A	-2.45129308680337	0.470802299120091	-26.8462891914203	3.59634285321117e-100	6.42237562968095e-99	217.928291028414
MAF	-3.04994577975916	4.81042213172419	-26.8717883919979	2.69957527674828e-100	4.84901132375573e-99	217.921554766237
CTC-366B18.4	-2.73705198026443	-1.64904413707971	-26.8436415271462	3.70506871634596e-100	6.6117514242058e-99	217.914709892596
FAM219B	-1.59401976098411	5.09742966976781	-26.8639299770844	2.9490513438531e-100	5.2855744361995e-99	217.842448832161
RIPK4	6.7921586184446	3.38910886549666	26.8349163473937	4.08718860886811e-100	7.28311022195848e-99	217.796102084137
VAMP2	-1.80498949096193	6.29003607320594	-26.8603237549681	3.0711334090936e-100	5.49639275290756e-99	217.777088400492
RP11-787I22.3	-3.63110774888634	-2.40793632702268	-26.8238743999555	4.62780826721166e-100	8.240505955666e-99	217.69152158788
RP11-1060G2.2	-3.51276861284657	-4.1980295374938	-26.8216419716958	4.74551545105178e-100	8.44400447718896e-99	217.631516933584
RP11-73M18.6	-3.03559461009424	-2.62565242366184	-26.8154980127232	5.0851599861192e-100	9.04183241367497e-99	217.590359111317
CCDC93	-1.66642221095812	4.5504449653933	-26.8379440217055	3.95031911079729e-100	7.04430729649189e-99	217.574560396024
RP11-579D7.8	-3.67994766134094	-4.06392755752728	-26.8143548303165	5.15098966736213e-100	9.15228437870929e-99	217.556413612356
MYL2	-4.91208869860157	-4.61940762477154	-26.8122626729946	5.27368175490021e-100	9.35125023624793e-99	217.538003115666
CELSR2	4.55612796170215	6.63906153144377	26.8115882918599	5.31384988684627e-100	9.41452341303181e-99	217.495484177903
ATP10D	-2.26441846596904	3.17934312032253	-26.8122514999554	5.27434477277628e-100	9.35125023624793e-99	217.367206608326
SIDT2	-1.98261718355145	5.78381156838575	-26.8137098442906	5.18850646324083e-100	9.21230715597159e-99	217.256024550186
ZFP28	-1.88446088633394	2.94092166798433	-26.7945627791205	6.4358951956129e-100	1.13942603958511e-98	217.213269826633
RP11-395I6.3	-3.37221175526809	-0.953256322407777	-26.7762605007996	7.90783441687152e-100	1.39701298272841e-98	217.157361549755
ERCC6L2	-1.5467471204541	3.03988514835341	-26.7854558133461	7.13043666272633e-100	1.26148370858075e-98	217.12294564773
OSR2	-3.90715402325116	3.38111216923323	-26.7827416322052	7.35158922674999e-100	1.29967665598644e-98	216.970363646925
NFIL3	-2.35901969094916	4.59563174059598	-26.7756106162349	7.96588307243524e-100	1.40626061798424e-98	216.853800015527
SLC6A1	-3.50169868187787	-0.530745705525347	-26.7432330175269	1.14682675291782e-99	2.02021724146137e-98	216.778584738972
RTTN	-1.91660062150832	2.76259924579258	-26.7491132349907	1.07337778187097e-99	1.89218319203016e-98	216.717292726566
LEPR	-2.80605233650781	3.22071165104636	-26.7540403561238	1.01547059384882e-99	1.79138310339769e-98	216.683066065846
RANP4	-3.64691328058517	-2.41970489959594	-26.7274298929069	1.37011130375439e-99	2.40838809502429e-98	216.609555963941
CXorf23	-1.52518496716415	3.04557279324121	-26.7385541143343	1.20884657315515e-99	2.12643182504652e-98	216.595822076507
COL21A1	-4.13130795693793	-0.718426789347607	-26.7206445680106	1.47887031210562e-99	2.59401846636904e-98	216.519106408656
RP11-94C24.8	-3.39012577950964	-4.36927395567657	-26.7220093670361	1.45632169919359e-99	2.55628510644216e-98	216.507375580704
CDT1	4.87866077403759	3.78949239976785	26.7165180883127	1.54919324164299e-99	2.7135087873153e-98	216.489774985354
ANKRD10	-2.02880394209843	5.30825932647263	-26.7415713254387	1.16847955613677e-99	2.05689099310813e-98	216.452239172866
FGA	-4.73411809850566	-4.9814005834543	-26.715981630248	1.55857793211944e-99	2.72800915272745e-98	216.447010519511
LRP2BP	-2.66698166207799	1.50117845174595	-26.7188508305421	1.50903776541453e-99	2.64505254944229e-98	216.441011043028
SPATA9	-3.36721796878115	-2.96115010962617	-26.7082845416606	1.6996644302962e-99	2.97284568652234e-98	216.385976471076
DDIAS	4.44280643319216	2.43199506955977	26.7057497625377	1.74886903166277e-99	3.05457564156284e-98	216.361379711589
RP11-388C12.8	-3.51910026748743	-1.25923263530369	-26.7009275651469	1.84644558228315e-99	3.22052602586518e-98	216.313405289215
NUDT10	-4.18234344591713	0.522999223987829	-26.7059160052552	1.74559873414759e-99	3.05102452030813e-98	216.295558117151
HES7	-3.80623588207751	-3.83129596940909	-26.7009252304139	1.84649412074178e-99	3.22052602586518e-98	216.292248815784
CPQ	-2.30555671234349	4.55802220889134	-26.7244447841727	1.41693596918274e-99	2.48892271167982e-98	216.280468533591
LINC00672	-3.08200401058446	-0.918271323586881	-26.6935420307053	2.00655505539042e-99	3.49721984282957e-98	216.230012672964
CTC-529I10.2	-2.77444288071629	-1.13894314456851	-26.6804799647096	2.32448781021017e-99	4.04562585570948e-98	216.085259976771
SERHL2	-2.91894852125418	1.57469899793452	-26.6881064933438	2.13319898974067e-99	3.71532157379833e-98	216.078600717585
CTRB2	-4.99032799531449	-3.78133048389381	-26.6552366169149	3.08877730580917e-99	5.36824706947609e-98	215.793345331656
RP11-789C17.1	-3.88110048078638	-2.46170309447458	-26.6512799551882	3.22953052702605e-99	5.60497409271756e-98	215.755627043755
HMGN2P15	-3.84859775780053	-4.28889095110547	-26.6527188127641	3.17761744497492e-99	5.51876066394165e-98	215.74118345088
ATG2B	-1.66759049259179	4.75919558550101	-26.6679376909075	2.67711039082364e-99	4.65605757817297e-98	215.650490262809
HLA-F-AS1	-3.06104938019596	-0.309533080354554	-26.6411796608963	3.61862809940553e-99	6.27144105323536e-98	215.633471490406
RP3-402G11.25	-3.19270404252587	-2.3107704148311	-26.6404200987925	3.6497186911348e-99	6.32088218825607e-98	215.631230505607
BBS7	-1.49078211671786	3.07426572030646	-26.6416563341894	3.59925225817399e-99	6.24224748179234e-98	215.505034199184
RP11-359E3.4	-2.36363807002809	0.925759934973762	-26.6274980866201	4.22153801607667e-99	7.29583535756712e-98	215.455884841663
RNASEL	-1.99809756429435	2.73572971951511	-26.6294155825166	4.13133563210445e-99	7.14495086668723e-98	215.367941536086
STAG3L5P	-2.32774146534342	2.80247262727121	-26.6300569999882	4.10159469943474e-99	7.09849322648839e-98	215.349401807178
GUCA1B	-3.42609051846024	-2.12639587829042	-26.6103785483105	5.11944337958943e-99	8.84143645850382e-98	215.296605478588
RP11-59C5.3	-2.5730926196661	1.38473275569398	-26.5967871268894	5.96651314037808e-99	1.02899403544059e-97	215.079001331752
PRR11	4.22919348543739	3.04197501325653	26.5858381638279	6.74984425043826e-99	1.16246270184573e-97	215.021599354467
LINC00506	-3.82171637339114	-1.82641239060823	-26.584960329588	6.81693470458193e-99	1.17319779263363e-97	215.012304584687
ING5	-1.92399831986123	4.46165256876654	-26.5984190208326	5.85782049349079e-99	1.01095569636438e-97	214.875658798597
DYNC2H1	-2.2548492079375	3.35409189670581	-26.5872499537148	6.64332785994958e-99	1.14491790134225e-97	214.819188049986
KLHL4	-3.81499510465062	0.292504596245567	-26.5555532024437	9.49501535081153e-99	1.63068292884202e-97	214.631532188193
TCEB1P19	-3.31586618543973	-3.21404750585561	-26.5380479133268	1.15656809375457e-98	1.98491874239214e-97	214.470613243311
ARHGEF25	-2.71392624752061	4.30360218343302	-26.5579952736134	9.23728243169732e-99	1.5886322129046e-97	214.41039638673
ERRFI1	-2.95663380111032	5.55406744542489	-26.5570289601522	9.33841825122246e-99	1.60490641750278e-97	214.368403292356
XIRP2	-4.00444522372853	-4.96235066549672	-26.5232646503056	1.36625332905537e-98	2.34315296252876e-97	214.272454057916
RASAL1	7.51870156564265	2.78840418473716	26.520436065413	1.41051299277711e-98	2.41737813953225e-97	214.238198559395
RP11-30L15.4	-3.4052494184546	-2.12735488077682	-26.4935741869591	1.90931104242074e-98	3.2654250296935e-97	213.984297101403
AKR1C1	-3.65943497918345	1.02846112751728	-26.5014051566348	1.74798965064121e-98	2.99159755476153e-97	213.982776058589
RP11-2C24.5	-3.67773006697115	-4.31993090889398	-26.4923045387057	1.93683499768996e-98	3.31020268281566e-97	213.937456047018
ZEB2-AS1	-3.60533844782652	-3.08237747159674	-26.4854210299037	2.09311782710474e-98	3.57482492050257e-97	213.884477848532
PITPNM3	-2.86747963322775	4.38847154272668	-26.5081639384852	1.61976310175502e-98	2.77406927885293e-97	213.843374649517
POC1A	3.86154045929771	3.0334120496096	26.4789455272131	2.25163706135944e-98	3.84024019413876e-97	213.820949131867
CMAHP	-3.02101073132241	1.82576318636322	-26.4819534621707	2.1765622346706e-98	3.714766631934e-97	213.732541386474
KB-208E9.1	-4.07632113843012	-2.92238934989004	-26.4686704240847	2.52818442596627e-98	4.29408294167907e-97	213.701581107162
SLMO2	2.21925006366515	6.02834793689578	26.4757543333748	2.33412026442929e-98	3.97541947246928e-97	213.620964667843
GS1-293C5.1	-3.48115317085533	-4.82182646013643	-26.4559979438274	2.91649724903371e-98	4.94681259667603e-97	213.51119719781
HNRNPH3	-1.37373049153268	6.72524660785203	-26.4785085934365	2.26275588294393e-98	3.85653666794494e-97	213.477750821977
RP11-177G23.1	-3.98194879262285	-3.15276206179156	-26.4483396018806	3.17953821400538e-98	5.38556122484894e-97	213.470009678809
CLASRP	-1.65835552629844	5.23183333822732	-26.4754509190752	2.34211832625578e-98	3.98628862402485e-97	213.462832141755
DDR2	-3.19625689531269	4.62486321491103	-26.4690787677202	2.51657169197379e-98	4.28025455637638e-97	213.392177625203
BZRAP1	-2.67786423870894	4.7574039897164	-26.468922051906	2.5210221511753e-98	4.2848689381313e-97	213.389871531707
RP1-34H18.1	-3.67102615385909	-4.36344436612643	-26.4425385001231	3.39447659434467e-98	5.74174086212128e-97	213.37758670568
C20orf194	-1.93225781461317	4.08109187289926	-26.4620837732071	2.72308234392275e-98	4.62193095428926e-97	213.363738094776
SOCS2-AS1	-3.60228852798066	-1.35520564782309	-26.4357730910786	3.66357527436379e-98	6.19267261249896e-97	213.333575640315
NDEL1	-1.55442454995941	5.12474199963742	-26.4524782151552	3.03457086554725e-98	5.14354547670971e-97	213.20999564316
RP11-535A5.1	-4.80780805926096	-2.6566237557612	-26.4234300936068	4.21071542696158e-98	7.10777986719551e-97	213.196772097363
KLF4	-3.14742098283683	3.74544445778356	-26.445251880514	3.2921901807833e-98	5.57254593263403e-97	213.161572311572
LRRC37B	-1.64492717262044	2.81909808246909	-26.4313817691915	3.84956330473268e-98	6.50259796036421e-97	213.151687476884
RP1-131F15.2	-3.82968987170882	-4.2060543612541	-26.4214121989445	4.30763690369439e-98	7.26641185491868e-97	213.146922740762
RP11-1260E13.4	-4.14463301013182	0.0901803722458621	-26.4141460689014	4.67549838416051e-98	7.88155441901343e-97	213.03928529265
UVSSA	-2.2134557675985	3.03854755914178	-26.4123114417022	4.77324773732999e-98	8.04083577172351e-97	212.881137273656
CDCA2	4.98379095603573	1.68572240330833	26.3965379064534	5.70265538992431e-98	9.59337566345931e-97	212.868138910341
TK1	5.83960786180394	4.80529061302518	26.3898292655381	6.15091896918223e-98	1.03333762682542e-96	212.818602572481
SLC9A5	-2.62567940664257	0.422170558249196	-26.3911102424395	6.06268395814806e-98	1.01920866922868e-96	212.808590543154
FAM136A	1.98302061736016	5.68012095646561	26.3881765200574	6.26666268790277e-98	1.05206559025907e-96	212.648149677982
GRTP1-AS1	-3.71703890373226	-3.38400333265384	-26.375467732686	7.23261666546028e-98	1.21011392268373e-96	212.645491809433
LL0XNC01-116E7.2	-3.62792486075358	-4.18089857843162	-26.3769335628279	7.1140065196101e-98	1.19188606512652e-96	212.64486874132
ABI3BP	-3.86506728421055	3.29881754622087	-26.3977242302297	5.62685786221535e-98	9.47232550156689e-97	212.638776061765
RP11-1081M5.2	-4.54551250561585	-4.25176543161053	-26.3739871198908	7.35443168154708e-98	1.22966097715467e-96	212.622639360574
SLC19A2	-2.23175903169318	3.27693922781436	-26.3864701860698	6.3884459609369e-98	1.07178132169133e-96	212.566339848254
PLP1	-5.55665936536411	-2.00014863487172	-26.3646083412585	8.17519457688494e-98	1.36319573127205e-96	212.523457374934
CYBA	3.51890409636499	7.06290900573898	26.3755302787063	7.22751546913227e-98	1.21008137474365e-96	212.496020630868
PSMB2	1.82272592490699	6.97595845742631	26.3833263205892	6.61906206252952e-98	1.10971657774373e-96	212.468893435416
CAB39L	-2.31885853186566	3.36729745104431	-26.3735604638671	7.38991358187706e-98	1.23392043843095e-96	212.406821508699
NR2F1	-3.4545597841164	4.05599230218199	-26.3736598960146	7.38162925229327e-98	1.23337222642315e-96	212.334576862085
PPT2	-1.80312214223428	4.23440034691809	-26.3684933300735	7.82463832991522e-98	1.30562402227584e-96	212.303622966452
SERP2	-2.53475875634706	0.854446135672288	-26.3465909990022	1.00178922588609e-97	1.66933283032451e-96	212.292393355534
MOV10L1	-3.77250196332345	-1.18233845684438	-26.341308253739	1.06331399402686e-97	1.76946354390624e-96	212.267494018568
LINC01359	-3.81692157630746	-1.48071875037285	-26.3356904305972	1.13289433751345e-97	1.88398112958575e-96	212.207351019388
CYP11A1	-4.30748649237798	1.59618055357024	-26.3453585139194	1.01581682073984e-97	1.69156478278771e-96	212.150517248488
CTD-2591A1.1	-3.4861894368402	-4.32879763128269	-26.3267023668927	1.25381535661733e-97	2.08366538577471e-96	212.074400733387
SLC34A2	11.0159286870071	7.05465962020495	26.319327913784	1.36261210398117e-97	2.26294543490798e-96	212.012289552633
C4B-AS1	-3.88457981963014	-0.298190427454639	-26.3168907945883	1.40060515733243e-97	2.32291354338483e-96	211.968694271686
C4A-AS1	-3.88457981963014	-0.298190427454639	-26.3168907945883	1.40060515733243e-97	2.32291354338483e-96	211.968694271686
AC093642.3	-3.85517645404973	-1.22684876439212	-26.3102863284211	1.5089774207157e-97	2.49928819003967e-96	211.91806912876
CD302	-2.67352890118858	3.37634312243079	-26.3132790775669	1.45886732028038e-97	2.41791571591094e-96	211.711717043453
ASF1B	5.72474180332547	4.40237698150813	26.2882832482237	1.93429857086406e-97	3.19301682427373e-96	211.67644410588
C6orf201	-3.57052436767717	-3.30867091101659	-26.2838898140781	2.03262863631124e-97	3.35308946011424e-96	211.615695203834
FAM46A	-2.33671868599994	4.31727816130609	-26.3065427798985	1.57409002974103e-97	2.6053831082868e-96	211.582862993351
USP15	-1.33770581931084	4.91518724753709	-26.3005448126636	1.68432506989687e-97	2.78597081648536e-96	211.512320661302
LTB4R2	-2.56247870182214	1.08826332500308	-26.2767354069874	2.20356906330585e-97	3.63022179286899e-96	211.493238088109
TK2	-1.66466387476431	4.29621713559872	-26.2959240053008	1.77448933551937e-97	2.93314048207632e-96	211.486259801637
ACTN2	-4.28947796288648	-1.56244030046538	-26.2702359202891	2.3712988051107e-97	3.90393665765288e-96	211.467872998412
CTC-490E21.11	-3.02484676307356	-0.732053513888192	-26.2695189639881	2.39056620922272e-97	3.93303161119752e-96	211.460003180444
ARHGEF28	-2.35848288780104	4.21882336381819	-26.2944202823059	1.80486016312063e-97	2.98134369342806e-96	211.451002661028
RP11-70L8.4	-3.47522001504608	-1.66711805059022	-26.2548814964948	2.82004570907665e-97	4.63344219035631e-96	211.300226800564
ASAP3	-2.34434519046791	5.12951101769234	-26.2814539751132	2.08928454453879e-97	3.44424702121763e-96	211.268746487768
RP11-333E1.2	-3.21440296325588	-2.18624595477721	-26.252161239344	2.90798358170328e-97	4.77474641091653e-96	211.268412757595
TARSL2	-1.85902308238629	2.9043290356962	-26.2639767162995	2.54489075158293e-97	4.18413971436922e-96	211.243785767469
SYNM	-3.20461597147318	2.38644714983885	-26.2498876930195	2.98358179164005e-97	4.89561504626926e-96	211.058163952707
CDK1	4.36342382456919	4.65396999392261	26.2322070514877	3.64268437831676e-97	5.96916160385701e-96	211.035463631476
AUNIP	4.15866701766079	1.60977499721194	26.2257295917546	3.91905127037105e-97	6.41777174169262e-96	210.958745496312
HMMR	5.55847145565937	3.01939492985463	26.2135352308207	4.49752645599816e-97	7.35043058037287e-96	210.828035319678
RP11-972P1.7	-2.76779781087399	0.317596431476068	-26.2124278993979	4.55411000850064e-97	7.43797755163198e-96	210.796166151962
P2RY1	-2.9450052847088	1.61823119474293	-26.2158758640353	4.38022640412467e-97	7.16347105958372e-96	210.755709122042
PRDM6	-3.49787437115116	0.459144669154496	-26.2077748545091	4.79976574368702e-97	7.83400547788281e-96	210.716798037738
RBPMS	-3.15831938258241	5.48713396236547	-26.2327377081787	3.62092683247754e-97	5.93745329405327e-96	210.712876179643
MYH2	-4.33317944291073	-4.99098322596431	-26.2036531785237	5.0284188373776e-97	8.20177681001365e-96	210.688053993791
ZNF37BP	-2.11749948797205	3.7646352021163	-26.2230255294025	4.04054054513971e-97	6.61232985562279e-96	210.684097915002
ASPM	4.91407053366259	3.33028872997304	26.1936479107875	5.62983948442298e-97	9.16456114619403e-96	210.610499570979
RACGAP1	3.47337402865311	4.83021260465103	26.1957550220185	5.49746893859786e-97	8.95499200552843e-96	210.603507019232
CAMK1G	-4.01789823701073	1.03635308676613	-26.1911894860288	5.78831588987344e-97	9.4163223269168e-96	210.469026474843
CTD-2547G23.4	-2.54609054154565	0.904257139777248	-26.1849269258266	6.21247695005631e-97	1.00996774253322e-95	210.468010941107
LINC-PINT	-2.76840508973744	2.92900572775251	-26.1967552778768	5.43572644042425e-97	8.8602700247021e-96	210.430640426546
PROX2	-3.60977661863112	-1.97494004004621	-26.1696961705743	7.37841560778225e-97	1.19714793236267e-95	210.341500764661
RP11-68L18.1	-3.66628776109018	-3.05618541608987	-26.1666347907865	7.6379745747246e-97	1.2384466072443e-95	210.300762351544
OLA1	2.0419673093706	6.43756696540839	26.1796286936955	6.59551867916001e-97	1.07153281729542e-95	210.229819725525
ZNF594	-2.10612884498743	2.43612375762313	-26.1661858473744	7.67679871887548e-97	1.24392385022935e-95	210.170720700316
LPIN1	-2.0116864362632	5.2431729113615	-26.1757347806317	6.89201762353462e-97	1.11896602127459e-95	210.076279463526
RP11-506F3.1	-4.68025144756025	-3.47993110101895	-26.1460786491808	9.63398461833272e-97	1.55696807770198e-95	210.071603019545
CELSR1	5.32407702769379	5.76248647680923	26.1411180499879	1.01891820412935e-96	1.64561629012691e-95	210.003133290061
MYCBP2	-1.87594536422497	5.38711873559522	-26.164374787106	7.83543236906259e-97	1.26879470181104e-95	209.94600907346
ST13	-1.59959800793219	7.92538042975478	-26.163503891598	7.9128790782127e-97	1.28049490700054e-95	209.932892056899
TRMU	-1.74597655298401	4.22817529376986	-26.1572972965029	8.48744897041151e-97	1.37257355087402e-95	209.923815366459
F2RL1	5.22568285695115	3.20002529918158	26.1222077502026	1.26155588262025e-96	2.03349615537128e-95	209.804224725077
RP11-333E1.1	-2.06105897599538	0.179089727543188	-26.1226852189871	1.25476988405511e-96	2.02388063313062e-95	209.80134374604
DHX38	-1.63135220728387	5.33223133351956	-26.1355787099742	1.08470682460711e-96	1.7507224940092e-95	209.626032234913
DFNB59	-2.40056762168933	0.451329623197475	-26.1064547699155	1.50727371981646e-96	2.42798069746006e-95	209.605604142858
MYBL2	8.10316823262585	4.64346452729255	26.0748780994478	2.15342503895595e-96	3.46656451114437e-95	209.262437856703
KIAA1211L	3.86969234787507	3.5247557229367	26.0536007495291	2.73871065802321e-96	4.4058762066646e-95	209.031529482412
SPAG5-AS1	-2.45423403362744	-0.320252608878566	-26.0533558839845	2.74629933793708e-96	4.41520432022193e-95	209.024058396607
ABCC8	-4.67213635867826	-3.89585183357129	-26.0304608178231	3.55726488409372e-96	5.70782476067139e-95	208.765082212797
CAMK1	-1.8857571937805	3.61095101558994	-26.0412915376848	3.14744146904006e-96	5.05352874410585e-95	208.659308627777
FAM83H-AS1	7.25116759410108	3.08182861634436	26.0213345423616	3.94376884792705e-96	6.31566411218032e-95	208.643191723091
TSC22D3	-2.97611780566601	6.02295563775956	-26.0429115658949	3.09034252469976e-96	4.96508321460231e-95	208.567065078269
DACT3	-3.06133225804132	2.07578252370458	-26.0242194612699	3.81725293371863e-96	6.11703000983554e-95	208.546247470721
DAPK1	-2.61798039763189	5.18711693910594	-26.0300281511106	3.57470206008117e-96	5.73207426565162e-95	208.427125784246
RP4-781K5.2	-7.03496004425237	-1.8478569038254	-25.997015358005	5.19146205043228e-96	8.30297257378475e-95	208.340775954682
RP11-585P4.6	-3.49217439126887	-3.12256761371768	-25.9913682404712	5.5336598354965e-96	8.83880303516935e-95	208.325385792854
RP11-903H12.5	-4.5710166364758	1.3043761816802	-25.9948481524479	5.32021045814108e-96	8.50337202324532e-95	208.207410444718
RCC2	1.85481756229251	7.37486972233945	26.0039864289401	4.79809107446253e-96	7.67881389217358e-95	208.165457369968
SYK	4.63703462238684	5.06953407845124	25.9686271528253	7.15584572919781e-96	1.1422489797636e-94	208.060881816233
FAM83D	5.30449650802025	3.74015791694566	25.9623132529929	7.68531540619203e-96	1.225179370055e-94	208.004929284252
RP11-429J17.7	5.08428603939581	-1.60105347533571	25.965246648739	7.43462109899004e-96	1.1859807603059e-94	207.931776438011
FSHR	-4.52234847863463	-4.43876077644399	-25.9533425253453	8.50567834202491e-96	1.35508423301691e-94	207.886618931538
TMPRSS3	8.99157411206092	4.26733157051667	25.9347843928481	1.04915063251312e-95	1.66822391354214e-94	207.664202922075
TEF	-2.17545932530439	4.27682152096499	-25.9455441814631	9.28969223011084e-96	1.47903414963843e-94	207.513323574764
PDXDC2P	-2.28216930807269	3.51387129922739	-25.9363393437027	1.03086548163336e-95	1.64020674245431e-94	207.460749368148
LINC00205	-2.14279578282547	1.54243274591386	-25.9178971238705	1.26990002668104e-95	2.01663067984597e-94	207.434960340591
FGL1	-3.63463364921212	-5.16003381751949	-25.9143398347342	1.32202579966829e-95	2.09670741295302e-94	207.415651474306
BCL2	-2.75228866175552	3.31672696571022	-25.9166866681965	1.28740215667392e-95	2.04310887952974e-94	207.235447978877
PLS1	4.95835243393022	3.41544149134213	25.8928827394151	1.68510019376011e-95	2.66567934435611e-94	207.222134760945
RUFY2	-1.43185171631699	3.78540223433465	-25.91313953338	1.34009278118575e-95	2.12263122476577e-94	207.220450371476
HSPB6	-4.02299707961069	5.30264512511831	-25.9219481921791	1.21303824137463e-95	1.92757404051425e-94	207.20867745978
LINC01128	-1.53628798710949	3.13714022390168	-25.9018111116302	1.52325615128561e-95	2.41120302971795e-94	207.15299301192
PHF10	-2.04231634418419	5.64257259485594	-25.9135898895867	1.33328522888303e-95	2.11320567575278e-94	207.106502365276
AMY2A	-4.7274361867252	-4.11945139633024	-25.8786443255962	1.97953652328922e-95	3.12743944505822e-94	207.052235793786
CAMSAP3	5.08984686542129	4.67390571105949	25.8771346700367	2.01362735976683e-95	3.17926235253325e-94	207.039908334895
FAM122C	-2.1680071552501	1.86688188028588	-25.880546282163	1.93740756710487e-95	3.06284265512438e-94	206.990252391379
CCDC64B	6.15179362435352	2.56427123204611	25.8727965967435	2.11489339896365e-95	3.33487858089779e-94	206.977447136572
SPTBN4	-3.09267238941997	1.58011291153496	-25.8724052466899	2.12427571752495e-95	3.34753276329715e-94	206.87434143945
FFAR1	-5.14281848241681	-2.79331786384843	-25.8585772138021	2.48393278995378e-95	3.90431806665648e-94	206.834582524755
CTRL	-2.99311065588779	-1.25782281203415	-25.8563703524074	2.54672048731735e-95	3.9979134728339e-94	206.808919019137
CACNA1G	-3.96870270482021	1.05965350335145	-25.865437333781	2.2984736839197e-95	3.61741914440509e-94	206.792196767022
RP11-379B18.5	-2.37085367547239	0.799290958134247	-25.8575620781951	2.51261985565446e-95	3.94689368663377e-94	206.784556806903
RP11-392O17.2	-4.56521327981635	-2.66979189586158	-25.8488180383125	2.77385486305454e-95	4.35170538375644e-94	206.725267396531
RP3-325F22.5	4.29393580393484	0.782285784351631	25.8481821786302	2.79387905612883e-95	4.38033345723136e-94	206.688743555344
GALNT10	-2.44503653452659	5.23801395269767	-25.876088143611	2.03760399120438e-95	3.21506011715178e-94	206.687103229305
LINC01088	-4.29170959852293	-2.19185341619663	-25.8411869423423	3.02395023315446e-95	4.73803434879639e-94	206.638207225211
HERC2P2	-3.05322847980839	5.02549330159556	-25.8679773145537	2.23337775822072e-95	3.51721342740992e-94	206.597467392059
CTD-3193K9.4	-4.28524747383528	-4.8464590406623	-25.8344437084022	3.2636587546017e-95	5.1071289470804e-94	206.535865506197
PTCHD3P1	-4.35578777534762	-5.14268198333963	-25.8342268524105	3.27167529116779e-95	5.11642714209132e-94	206.527540959287
SMOC2	-3.57598681713153	4.78129623648855	-25.8592200651667	2.46593592298779e-95	3.87850202377072e-94	206.503432922018
RP11-359K18.4	-3.5449131582026	-4.24068209802035	-25.8176251450007	3.94766840560281e-95	6.16576302843424e-94	206.349504015763
GS1-358P8.4	-2.62866014451957	2.76877403699154	-25.8298423867458	3.4380491431216e-95	5.37320456068852e-94	206.30947278431
MEF2C	-2.24472356666631	3.80429730140533	-25.8358224083557	3.2131498354773e-95	5.03128261857404e-94	206.30261234534
RP11-307B6.3	-3.67220560379992	-4.7597916619824	-25.808992402535	4.35270514049837e-95	6.79407684651715e-94	206.241561285943
RP11-395N3.2	-3.55641007401425	-3.27286309219425	-25.7925692995451	5.24157982484162e-95	8.17633406959165e-94	206.083767553771
MYH7B	-2.8935548586052	0.657551785597698	-25.7908789303778	5.34280139873788e-95	8.32369981653023e-94	206.021943272349
RP11-1149O23.3	4.58932611744377	0.44117644767557	25.7890498759864	5.45453162086062e-95	8.49240270414549e-94	206.00675917738
MAMDC2-AS1	-2.80985839640514	-1.22988166656064	-25.782060452637	5.90345136852756e-95	9.17975521126271e-94	205.971061051865
ADGRG1	4.28295134311941	6.86247967392386	25.791366112018	5.31342936591131e-95	8.28317288382457e-94	205.970300914335
LINC01224	7.66026047510282	1.3664693031592	25.7861497247828	5.63650246122436e-95	8.77018446048676e-94	205.937058079308
PDCL3P4	-3.02038888675865	-1.33619200898451	-25.7695035169206	6.80484473232745e-95	1.0568078135306e-93	205.829149167137
LINC00574	-3.72554731118509	-3.89760398018904	-25.7668917082646	7.00897762548618e-95	1.08782508621611e-93	205.786720221564
SH3BP5	-2.30985234291581	5.73585165750026	-25.7813125771769	5.95362377860292e-95	9.25193885494047e-94	205.608826666845
CTC-301O7.4	-3.39440602164931	-2.10447860464331	-25.7373415404927	9.79261094345671e-95	1.51604124976478e-93	205.46769781466
MSS51	-2.22938585877548	0.361741008650786	-25.7367904429756	9.85388368523481e-95	1.5245701345374e-93	205.440055677661
ARPC5	1.8247445799922	7.30415349652662	25.7603994874643	7.54333145571833e-95	1.17002289535173e-93	205.414017699566
PCNXL4	-1.59262053972264	5.0120526397523	-25.7482456331344	8.65567020003627e-95	1.34171048694717e-93	205.260718742081
RP11-7K24.3	5.95001892643806	0.806439415446287	25.723313621633	1.14777106268048e-94	1.7702520292574e-93	205.245949316077
NAT8	-3.53880853062636	-3.69886193740473	-25.7166168391423	1.23815827537835e-94	1.9060836072023e-93	205.221246141071
PGR	-4.72878142212036	2.27784472314695	-25.7343848580552	1.01258669820476e-94	1.56566853612074e-93	205.192901649785
RAB19	4.73898152206517	-1.72619543150118	25.7214932576276	1.17166630983877e-94	1.80597715832774e-93	205.188879004476
ZDHHC12	3.30123156448227	5.06120148125807	25.7146197413202	1.26646723183146e-94	1.94844759023253e-93	205.159379096817
CALCOCO1	-1.85461698842473	6.41304670391365	-25.740022852178	9.4998896711503e-95	1.4716474815949e-93	205.138539171395
CDAN1	-1.85480549014738	4.15860929705728	-25.7315389491431	1.04573494130892e-94	1.61590946883211e-93	205.112458392963
DCLK1	-3.48538749850316	1.7148100129182	-25.7175870933635	1.22463424575944e-94	1.8864415845671e-93	205.090465355689
RP11-508N22.12	-3.07917160209213	-1.07157747409502	-25.7006949791232	1.48269263201535e-94	2.2782657751254e-93	205.049669610317
LINC01132	5.69125439943181	0.94145683694816	25.7042163378127	1.42475086104359e-94	2.19059886128785e-93	205.042689019188
SLC12A4	-1.85036808936338	4.93412907002604	-25.7292142761442	1.07361598024157e-94	1.6569159765155e-93	205.04259428666
MAST2	-1.77998987364479	6.0952121553892	-25.7303613419271	1.05976688098945e-94	1.6365667388204e-93	205.030433660699
AC093110.3	-3.55022660410025	-1.93787682059158	-25.6906254433194	1.66172065675618e-94	2.54700775866507e-93	204.940084568438
TRMT10B	-1.58069045215664	2.68616887191679	-25.6937967618669	1.60311976285381e-94	2.4602451519291e-93	204.842771323398
CTD-2184D3.7	-3.45822877323594	-4.49389493502701	-25.6838155956559	1.79489893100717e-94	2.7494284122049e-93	204.834287065023
UBALD2	2.95519740303175	5.87197956554418	25.6906855259844	1.66059075208356e-94	2.54685877660975e-93	204.823891983913
ZNF695	4.6593885788557	0.733672949374395	25.6807822459874	1.85760949018136e-94	2.84195814186431e-93	204.794746054637
RP11-582J16.5	-2.37203615821549	1.07392470363949	-25.6727261251539	2.03500712084647e-94	3.11142874236303e-93	204.683364671074
ABCD4	-1.55161429084465	5.00696541646118	-25.6964992484698	1.55481655280674e-94	2.3876018571183e-93	204.676589964601
RP11-311P8.2	-2.88582676981593	-2.11222261757447	-25.6615989554587	2.30823555609633e-94	3.52699537078363e-93	204.612191990295
APOA1BP	2.15905670705763	6.72786781993465	25.6811312196364	1.85028475642893e-94	2.8325091659249e-93	204.57898242833
GS1-114I9.1	-2.75075018112499	0.587735621571508	-25.650109181741	2.62893797863163e-94	4.014542936781e-93	204.439230833022
RP11-416A14.1	-3.50038983932208	-4.48710136236379	-25.6481485276725	2.6879552637447e-94	4.10212578678663e-93	204.433051823222
SYPL2	-3.68235204354418	-0.776715330767169	-25.6304511522794	3.28438865081129e-94	4.99997487075975e-93	204.243570586137
TMEM139	6.27071919704052	4.12007073403556	25.6275287927326	3.39489916662901e-94	5.1618374381877e-93	204.227748126452
DBH-AS1	-3.6352871962159	-1.18886104915362	-25.6231954135828	3.56565284836234e-94	5.41812264610672e-93	204.170917039493
ATAD2B	-1.606027168636	3.21440106385235	-25.638958508729	2.98274404775044e-94	4.54638032791232e-93	204.167392334668
STXBP5-AS1	-2.6658108773317	-1.46025362136558	-25.6202746808486	3.68556338094614e-94	5.58999779218289e-93	204.146123363216
MTUS2	-3.77954253778254	-0.648532982792537	-25.620455289198	3.6780328658313e-94	5.58200901766963e-93	204.12501902243
SLC2A1	3.54673302607372	7.44921763995609	25.6335894942297	3.16971497701899e-94	4.82838238191738e-93	204.082150333054
PDGFRB	-3.3957494819657	5.91450934680929	-25.6434584208724	2.83456505614894e-94	4.32319377951423e-93	204.052437475703
NUF2	4.77455809480721	2.87520381953979	25.6113712693144	4.07656242287947e-94	6.17165024389524e-93	204.044971761122
RP4-798A10.2	-2.24842736966522	0.615551917108272	-25.6096735695045	4.15570019642542e-94	6.28374483410446e-93	203.994897769336
RP11-373D23.2	-4.40982639287575	-3.53619721124609	-25.6049016922749	4.38646807828468e-94	6.62861983741769e-93	203.969442125675
PON3	-5.66094273732752	-0.570908225351437	-25.6109241443803	4.09725758577926e-94	6.19917586383363e-93	203.955469247986
RTN3	1.53212873078228	7.4642629521583	25.6278949377754	3.38085189357169e-94	5.14365017885657e-93	203.896289044231
RP11-230F18.5	-3.00395371601815	-0.451342158625587	-25.5988338251435	4.69851803143127e-94	7.09148419162533e-93	203.889182821364
IGFBP5	-4.84357380810442	8.68700872445162	-25.6229196726698	3.57680452236122e-94	5.43172125187638e-93	203.870816869863
U47924.27	6.45116365146632	-0.128253218660123	25.6029522610242	4.48439147666248e-94	6.77244718906615e-93	203.865001802267
ABCB1	-2.73143388244649	0.43964668661721	-25.5961736341149	4.84223436076465e-94	7.30392561499559e-93	203.836829300888
UNKL	-2.00921088100583	3.76302593087562	-25.616228477707	3.8583742864796e-94	5.84491564208599e-93	203.832073479471
ZRANB2	-1.56362091634735	6.37904085591527	-25.6197723133741	3.70659095198247e-94	5.6184355290591e-93	203.777609685058
RP11-549J18.1	-2.56787244228556	-1.27552023438459	-25.57883869033	5.89273124515925e-94	8.87761380379458e-93	203.677785028818
CDCA8	4.96712368277858	3.84347875660137	25.5782533941676	5.93192749636005e-94	8.93120854183342e-93	203.670990388088
IGSF9	4.93158363508541	5.23415020414456	25.5795040359441	5.84848880821517e-94	8.81634663742069e-93	203.668525024187
KLK8	9.89128040634145	4.09833721481301	25.5681439767471	6.65162111199882e-94	1.00025780404948e-92	203.508659040969
CTD-2196E14.6	-2.23733124171625	-0.890424651383638	-25.5605013266454	7.25313644710092e-94	1.09004784313469e-92	203.469777132731
COX5B	2.26936091319538	7.53867147400489	25.5714768574051	6.40518488487669e-94	9.63786879992855e-93	203.283925657059
RP11-97O12.7	-4.0328774611061	-2.79914425315485	-25.5369970634981	9.46595376097989e-94	1.42000822173532e-92	203.205604469235
CDADC1	-1.51825238881811	2.37699849029088	-25.5374839533384	9.41388317758454e-94	1.41305652419714e-92	203.10456222076
CTD-3126B10.2	-3.35617333374918	-3.45789587108634	-25.5287869064164	1.03886816946731e-93	1.55653504224804e-92	203.104198513
UNC93B1	3.26098049620205	6.01252030374011	25.53306710946	9.89693146013742e-94	1.48375759069854e-92	203.049289447208
CD22	-4.74508082028798	3.86936331547416	-25.5451818190908	8.62769558420897e-94	1.29583573993765e-92	202.978818391679
HMGB3	3.50176329608138	4.96248118383098	25.520419576736	1.14217168973155e-93	1.71027554415054e-92	202.974532115959
CYP46A1	-2.84206810994015	0.139628791301942	-25.5125238462598	1.24906002334011e-93	1.86806053945505e-92	202.899648962273
RP11-562A8.4	-3.36651459776866	-3.45694365657357	-25.507557871507	1.32135562233719e-93	1.97498620351998e-92	202.864665217201
GPR88	-4.48281816905612	-2.14510786790106	-25.5049246309735	1.3613741686084e-93	2.03356812514963e-92	202.839975704563
FAM111B	5.43946947835698	1.75525854501693	25.5009653819991	1.42383832556338e-93	2.1243013179095e-92	202.778674309185
XPR1	2.84524540943149	6.76992293221507	25.5127665854665	1.24562942752653e-93	1.86406025131428e-92	202.723498406365
KRT8P3	5.98207486779414	0.964530298017741	25.4983666642334	1.46638823616428e-93	2.18646110521666e-92	202.715964778133
RTKN	2.73900505509186	5.63317253570389	25.5020903920372	1.40580327737078e-93	2.09866346407495e-92	202.694957163471
CRABP2	7.07456604758871	7.2200941720417	25.4713814122963	1.99091294262257e-93	2.95960789577804e-92	202.44161817553
LYSMD4	-1.81738482834922	2.45364509568824	-25.478090879535	1.84514824070829e-93	2.74954960195455e-92	202.40913548499
RP11-260M19.2	-3.9496281933218	-4.35417111119144	-25.4558885793578	2.37303908363148e-93	3.52553553497105e-92	202.272928971703
NDUFS8	2.37623215376273	7.03175966888597	25.4731986605225	1.95033172752438e-93	2.90278099361535e-92	202.214439761462
C7	-7.58031336250759	4.73876682681791	-25.4753833310677	1.9026394171519e-93	2.83350804986716e-92	202.203836157267
TSPAN15	4.14089649957741	4.74834006075147	25.4479410447923	2.59670801914043e-93	3.85318972130212e-92	202.177532949401
ZNF431	-2.04357587278285	4.37697402102272	-25.4719009084014	1.9792265406687e-93	2.94400994849044e-92	202.15201140619
CNNM1	-4.46485711319307	-0.876700844744552	-25.4448674069205	2.68876048150087e-93	3.98738490648072e-92	202.1320895092
CES5AP1	-5.15143426004852	-2.59713290569313	-25.4418793444529	2.78137851201051e-93	4.12225702302904e-92	202.127626112408
ING2	-1.64560758336814	3.06881127172535	-25.4536090187438	2.43514529534769e-93	3.61562632594008e-92	202.082702139434
RP11-426C22.5	-2.79515500602883	-1.50480289689591	-25.4254320102789	3.35136264452054e-93	4.96404237472466e-92	201.944891642602
AP002954.3	-3.55933384764534	-2.89245570914418	-25.4130628355533	3.85577848126259e-93	5.70433166796028e-92	201.804072162154
TJP3	7.40759668280655	3.70023106516091	25.4069638822696	4.13177886431199e-93	6.10532836139379e-92	201.726071450415
SHROOM3	4.24635758242029	5.21391841299765	25.4082102783536	4.07381241385557e-93	6.02328307856751e-92	201.717645757503
ATP5C1	1.83839793559453	7.52496385373151	25.4210815988601	3.52076579294581e-93	5.2118322920546e-92	201.562339413077
RP11-230C9.2	-3.00492911107329	-1.40958551838198	-25.3908981181901	4.95715259689976e-93	7.31180008042715e-92	201.553227723334
NKAPL	-3.46214695209576	-2.78001323941787	-25.3899294324864	5.01188982143226e-93	7.38811875529961e-92	201.542968674553
LINC00222	-3.56859190980913	-4.12612679314529	-25.3861242207649	5.23282595517207e-93	7.70919675665793e-92	201.485224045707
NPPA	-4.31398605835019	-3.65865313180327	-25.3833997269945	5.3969748599565e-93	7.94628023858193e-92	201.466717712662
CHRM3-AS2	-4.29808379798911	-3.32422042766548	-25.3806552626296	5.56753540350173e-93	8.19251540102385e-92	201.438048801896
JMY	-1.94817223395942	4.42283861876335	-25.4065099701907	4.15309341605963e-93	6.13314909142889e-92	201.411541442053
ZNF333	-1.98605164225608	3.80736964729991	-25.3914354486833	4.92704812123349e-93	7.27174510866907e-92	201.283398934827
NADK2-AS1	-3.20462139416951	-4.46779114568371	-25.3567337546307	7.30212604681415e-93	1.07193471765792e-91	201.141451623079
ABCG2	-2.57127994189555	1.20952326015331	-25.3586850358213	7.14234814214288e-93	1.04910416844269e-91	201.115620184603
CENPM	4.68567487185207	2.17385608046823	25.3454641847589	8.29742704546367e-93	1.21731794048319e-91	201.037404028785
LRRN3	-3.09570701757279	-0.742780021728936	-25.3451092578843	8.33088680006687e-93	1.22150017992419e-91	201.025599180875
TUBA1B	2.10509642285205	10.0146145678104	25.3706500338181	6.23628442344337e-93	9.17109400423139e-92	200.964100708135
CLCN6	-2.0120369954257	4.47785153293644	-25.3645853963898	6.68017018802265e-93	9.81801890208668e-92	200.931404769222
AC026904.1	-3.54847875009446	-4.70588952781929	-25.3289987145463	1.00006518469605e-92	1.46371558367798e-91	200.827779404461
CYP4F12	-4.96446291052471	-0.845922120692609	-25.3305963804469	9.82110346872587e-93	1.43829010537837e-91	200.823922795121
SPACA6P	-2.2560753695114	2.90542765978859	-25.3430477898997	8.52791208386144e-93	1.24964567921682e-91	200.807391974136
GINS1	3.70337969427578	3.40964371959263	25.3148451798235	1.17417425104492e-92	1.71650772846886e-91	200.689880060099
AC026150.8	-2.8030751960594	-1.4127232505545	-25.3136773528747	1.18982785300994e-92	1.73836104922578e-91	200.681033688941
NBPF10	-2.02401299760546	2.86361555574928	-25.3278603024244	1.01305885558956e-92	1.48185394404209e-91	200.654631870012
RCAN3	3.85139179630426	4.00040143859337	25.2985706502302	1.41217212943093e-92	2.05962285332458e-91	200.498816634988
RP5-1126H10.2	-2.37527696728365	-0.70376787936625	-25.291647453924	1.52752157647591e-92	2.2251469060277e-91	200.427971172564
RAD51	3.707577834826	2.47176402932322	25.2848169480115	1.65056075745259e-92	2.40295923260306e-91	200.356062673904
ALDH18A1	1.60476907451487	6.24937827266815	25.306679453858	1.28809997987467e-92	1.88082425717401e-91	200.340188771106
NIPSNAP3B	-2.01782171634725	0.659586903903091	-25.2811372047821	1.72090448883975e-92	2.50389064918973e-91	200.283135036346
ATP5J2	2.84537874015599	7.0914215183317	25.2920756979213	1.52012057934052e-92	2.2156745701948e-91	200.192568215245
CHD2	-1.54553215518193	6.15221709860779	-25.2985675275703	1.41222214133966e-92	2.05962285332458e-91	200.140252229569
AF001548.3	-3.67978487320238	-5.09221821316307	-25.2606001614538	2.17230567542474e-92	3.15694770579405e-91	200.048259283631
LINC00982	-5.38220840560987	-2.24004078902212	-25.2523204635739	2.38621010915492e-92	3.46576641413302e-91	199.975666330661
TIMMDC1	1.74977091642682	6.33139044651844	25.266990100996	2.02042884527901e-92	2.93796085980371e-91	199.89388477432
PTTG1	5.72941185930989	4.2669768041095	25.2371848002421	2.83318017097218e-92	4.10769484870758e-91	199.816557240621
VANGL1	2.73497409473257	5.51627249816431	25.2470579269645	2.53299256777565e-92	3.67679003569647e-91	199.815377219669
CYP2A7	-3.96084753898526	-4.69273116472565	-25.2319286022636	3.00725213775266e-92	4.3575118813899e-91	199.737497620739
RP11-44F14.6	-2.16569951708942	0.0642993609800022	-25.2213365985961	3.39121298833008e-92	4.90235021794821e-91	199.620956552374
SREK1	-1.57928240255729	5.62891744250881	-25.2417435180898	2.69039020265021e-92	3.90296489280939e-91	199.503850710643
C9orf16	2.99688589925919	6.47533351578282	25.2243251757443	3.27816311351602e-92	4.74448701323545e-91	199.496501891394
RPL29P11	-3.30480628306358	-1.93825095567637	-25.1999617819877	4.32187893724412e-92	6.24040856851959e-91	199.395926441736
SLK	-1.61610033283582	5.26696654042079	-25.2276601876492	3.15645359114605e-92	4.57101928742477e-91	199.353799653442
MAN1C1	-2.39566747845405	3.41598222668515	-25.2154659892604	3.62476349582725e-92	5.23690201137034e-91	199.304095549808
SNED1	-3.06162982660217	4.37037217160164	-25.2213488992606	3.39073978474452e-92	4.90235021794821e-91	199.293210449356
CELA3B	-4.43184130175254	-4.75822230926261	-25.1768106901005	5.62021122441438e-92	8.11033640822162e-91	199.119187590115
ZWINT	4.00613630418627	4.07705970969312	25.16750658545	6.24601304125845e-92	8.99761528174742e-91	199.016333352415
NR5A1	-6.57045110842576	0.560595812208358	-25.1716669850533	5.95799852293515e-92	8.58773580202377e-91	198.880819801666
PLCG1-AS1	-3.1388982344825	-2.49708034010062	-25.1529278403899	7.36970069890369e-92	1.05915826711167e-90	198.864097265836
PRR7	5.26172025584666	3.4957290697796	25.1521752462417	7.43291044573389e-92	1.06762048580483e-90	198.855991221261
C20orf24	2.31788139085679	6.10845566542024	25.1632801321729	6.55286547153664e-92	9.43413708459058e-91	198.785821167701
MCUR1	2.22048816645948	5.30950361252137	25.1554188781546	7.16429099308722e-92	1.03023757709339e-90	198.760830723055
SAFB	-1.33188618232824	6.06974211303075	-25.173564899787	5.83106069760165e-92	8.40968531720771e-91	198.725142480018
SMYD4	-1.61820443371544	3.29931166053162	-25.1588878339057	6.88774877065327e-92	9.91048192426202e-91	198.721404423106
FLNB-AS1	-3.03142457580794	-0.397282562247155	-25.1300743366793	9.55179591326934e-92	1.37036876563728e-90	198.584792566986
PUF60	2.0612731361149	7.71578294941819	25.1466259576923	7.91604226916713e-92	1.13635293621769e-90	198.451051612071
ZNF32-AS2	-2.4812799852844	-1.33082034881896	-25.1093567694187	1.20837594147815e-91	1.73060205974065e-90	198.37040083023
AC104654.2	-3.88266993770262	-2.96470285124704	-25.1086583609235	1.21799268012694e-91	1.74336247691761e-90	198.363319564765
OR7E12P	-4.55479110652916	-3.90549772819341	-25.098066512349	1.37358454640116e-91	1.9626501786411e-90	198.240691083444
AF131216.6	-3.02181269632415	-2.59518728849927	-25.0871476443311	1.55482103993826e-91	2.22032405830673e-90	198.119402351777
CTD-2010I16.1	-2.8148937779454	-2.24207938245891	-25.0869282644964	1.55869762922962e-91	2.22457181319797e-90	198.117626756335
RP11-137N23.1	-3.30401035034339	-4.72522923379452	-25.0836348806097	1.61806968045249e-91	2.30797191783223e-90	198.052170311148
RP11-826N14.2	-4.13588456109279	-4.25476674268044	-25.0793401935207	1.69890460449933e-91	2.42047286864023e-90	198.022394186005
OGT	-2.29436220390849	7.22622553035576	-25.1109452749444	1.18678490679552e-91	1.7016563588018e-90	198.017102423577
TTC8	-1.72405088031759	4.57478212364958	-25.1068453458471	1.24331585325031e-91	1.77857630933058e-90	198.012693267103
GIPC1	2.24934995168019	7.03575632334852	25.1029835775969	1.29902432553447e-91	1.85719060384529e-90	198.008965267293
TNRC6A	-1.60626440016356	5.7309799888489	-25.1101206535832	1.1979445850619e-91	1.71665946291671e-90	198.008504852026
CH17-472G23.4	-2.36518651554697	1.99185091759168	-25.0820037314829	1.64830793793509e-91	2.34974395175464e-90	197.931755133471
RP11-334J6.7	-8.28072197976634	-1.78661077432107	-25.0598924550116	2.11858631139732e-91	3.01144528021214e-90	197.694257310757
DTWD1	-1.49522541219175	3.98871013327096	-25.070417340452	1.87999918720412e-91	2.67539180350998e-90	197.654789298862
SRSF4	-1.28469783550579	6.16402659243889	-25.0781711333985	1.72159994738854e-91	2.45139133386236e-90	197.642032148863
FGG	-4.86104867701732	-4.34522082909982	-25.0338453685677	2.8475380466514e-91	4.04527553608968e-90	197.511954273754
CPZ	-3.64341975096189	4.68442142525854	-25.0644997230823	2.01062791840279e-91	2.85963700828429e-90	197.503005905455
FAM153C	-4.32788843162823	-2.26258183474833	-25.0233149309897	3.20917088276888e-91	4.5537728602328e-90	197.394308563446
PTGS1	5.54287975799643	6.76186600847227	25.0271801425752	3.07138369721023e-91	4.36076365806556e-90	197.385508613456
SH3GL1P1	-2.48516048922714	-0.443500480553702	-25.0169789355289	3.44854016175997e-91	4.89062090105373e-90	197.313616395829
POLQ	4.21435418935668	2.02064553885854	25.0110663076901	3.6879992349111e-91	5.21821211310256e-90	197.257880252869
HIST1H4C	5.90704984694697	0.227180367094598	25.0163116336018	3.47476758846882e-91	4.92498380843782e-90	197.250965810251
RP3-439F8.1	4.25246194758234	-0.736702236571302	24.999987855547	4.18235745882986e-91	5.90752002575384e-90	197.073350335619
ABHD11	3.72684468396038	5.6822302934528	24.99871512419	4.24323828527971e-91	5.99008257536166e-90	197.041722252711
APBB2	-1.98827780815957	5.16529392748442	-25.0146632504022	3.54041356041794e-91	5.01226631613245e-90	196.934368052956
NLGN2	-2.39953782478621	5.73880644536048	-25.01543164369	3.509659754375e-91	4.97158120978727e-90	196.930177122771
LINC00890	-4.30615410022228	-4.33637467026256	-24.9823074648391	5.11224821710295e-91	7.19624803254527e-90	196.925255985891
CARF	-1.69881211648574	2.90749023317776	-24.9965969819328	4.34653089533451e-91	6.13238815450456e-90	196.915932021234
ACADVL	-1.86229776918385	7.22434586670459	-25.0079060183203	3.82273927226866e-91	5.40575664751662e-90	196.844919439632
ESPL1	5.01564912269293	3.91030100821455	24.9726014742392	5.70794130715189e-91	8.03019101637079e-90	196.820975331345
NISCH	-1.97351810889328	6.6783779008174	-25.0060099558316	3.9059307123267e-91	5.5202328497078e-90	196.820820212607
AC006449.2	-6.01907840324022	-2.65379288015458	-24.9721367628161	5.73814325065169e-91	8.06807804148073e-90	196.803598288724
ZC3H7A	-1.32912636581029	4.94884921957282	-24.990856240824	4.6393051109579e-91	6.53797386551107e-90	196.688494923699
LZTR1	-1.73196772339751	5.28179357527696	-24.9924579833794	4.55568789174408e-91	6.42380644861021e-90	196.68293491544
DDIT4	-3.53649906660349	6.4747532822827	-24.9863115038007	4.88501060205388e-91	6.88030448131655e-90	196.606646578103
SOX10	-5.05308262817349	-4.98486162358971	-24.9518934485234	7.22124890392019e-91	1.01418246280455e-89	196.578962668849
N6AMT1	-1.77025774567661	3.24691697946793	-24.9665327922549	6.1151857109016e-91	8.59331680924532e-90	196.533627503894
RP11-517I3.2	-2.67969875115146	0.759795644094574	-24.9490352469789	7.45949983955927e-91	1.04704715448612e-89	196.496222543748
SERINC2	6.49453116996651	5.3186607272324	24.9424255008006	8.04102256455075e-91	1.12738884870353e-89	196.477463169824
RP11-5C23.2	-2.75557034038794	-1.69512763999382	-24.9316660251587	9.0862043479596e-91	1.27175920334495e-89	196.3598002474
PCDHB15	-3.41588228616621	1.41907960490762	-24.939103721256	8.35017854752281e-91	1.16940433469056e-89	196.302376398382
CTD-2587M2.1	-3.58029821453639	-2.24076312719398	-24.9187537599755	1.05214404468024e-90	1.47180807883744e-89	196.213594456717
ZNF491	-2.64248350473632	-0.441799244441337	-24.9186876974004	1.05293382645248e-90	1.47207789274213e-89	196.197989456306
MINK1	-1.73925738504289	6.68646680006298	-24.9477744972043	7.56707613386112e-91	1.06154284194131e-89	196.15899889465
GPR39	6.44075165138295	1.09182096759711	24.9158437001949	1.08750224276147e-90	1.51868518182238e-89	196.133364093839
STX16	-1.73546387465677	6.19984985936935	-24.9392323503661	8.33798870716274e-91	1.16836066759118e-89	196.062719942757
CTD-3193K9.3	-4.12558524710076	-3.797528778817	-24.9017872558172	1.27576601402779e-90	1.77756731287872e-89	196.018799772833
MUC1	5.8435488372217	7.81606346183177	24.9096962349688	1.16615250111339e-90	1.62575765870313e-89	196.0104529193
NPM1P26	-3.24391905381177	-3.72605572157704	-24.8925463256902	1.41696390694695e-90	1.97318824805905e-89	195.909214792635
KLF8	-2.29957276758478	3.07160019117869	-24.9103238268794	1.15786901398942e-90	1.61512248998908e-89	195.880528038175
RAD54L	4.48689665565366	2.64969932275058	24.8887628785456	1.47918980154148e-90	2.05867826668262e-89	195.874808902075
EME2	-2.13174928922156	3.45078469448591	-24.9117420782355	1.13936588707972e-90	1.59021174347256e-89	195.869084019177
STAG3L5P-PVRIG2P-PILRB	-2.29273444453572	4.94817123060037	-24.91638792537	1.08080054471584e-90	1.51018147500181e-89	195.821355347886
CTD-2027I19.2	-3.34395616131107	-2.56270881613461	-24.8816257912595	1.60411112539784e-90	2.2300219038648e-89	195.793960061269
DEPDC1B	5.03401676010537	2.0867421765175	24.8820169295877	1.596999429362e-90	2.2213874747279e-89	195.793540332035
GARNL3	-2.13006637964794	2.2973840091142	-24.8751149681996	1.72725378820358e-90	2.39986100984094e-89	195.571660932712
RASGRP2	-2.83157183749022	1.04574718318626	-24.8649553548442	1.93856786155945e-90	2.69194597982991e-89	195.520436850345
RP11-499P20.2	-2.96220983576893	-0.320145304553177	-24.8595395777805	2.0615875662723e-90	2.86116334042811e-89	195.518770514773
RPL23AP1	-4.31651750556613	-2.70974716496549	-24.8426774743628	2.49689744397091e-90	3.45946543613543e-89	195.352031754379
RP11-98D18.9	3.77122816641518	-0.292513140606073	24.8454085297805	2.42061165994393e-90	3.35565625393689e-89	195.351138569819
ENPP7P2	-3.68062199216504	-4.03738031515148	-24.8387979386496	2.60941619568599e-90	3.61333083761975e-89	195.300478348119
C8orf46	-3.11030281443467	-0.414590439369206	-24.838289411053	2.62453629041376e-90	3.63222861920225e-89	195.277844009765
CASD1	-1.43642268866448	3.93863254683066	-24.854694922677	2.17823717548426e-90	3.0213546243978e-89	195.214280176304
CACTIN-AS1	-2.85075264436765	-1.54906606104438	-24.8296793777479	2.8942616257569e-90	4.00102467569601e-89	195.203468804912
RP13-516M14.8	-2.59012621509154	0.00957265155293185	-24.8237816247829	3.09485510467923e-90	4.27114250652486e-89	195.110879432608
TRIM73	-2.84209148294497	0.93122478852665	-24.8282399905214	2.94198465664264e-90	4.06471852112722e-89	195.110520233921
PPP4R1L	-2.36051286243659	2.49131397651744	-24.8360059817083	2.69351729888105e-90	3.72560424144725e-89	195.093255145046
ST13P3	-3.17654681249168	-3.0680704188279	-24.8140310644763	3.45745020052416e-90	4.76355513102384e-89	195.026380990386
MAPK10	-3.53730655755807	1.45077014332193	-24.8230707574688	3.11995367865327e-90	4.30337235027667e-89	194.976819210187
TULP2	-3.54871228685146	-3.89653811847317	-24.7982994748009	4.13417996366924e-90	5.69274965181523e-89	194.842776811107
SF3B4	1.50279968189087	6.88510344306545	24.8244188446699	3.07252851320094e-90	4.24270426610087e-89	194.812748319258
MAB21L1	-4.17381245249992	-3.24560334461382	-24.7887658988418	4.607215318966e-90	6.3405772430993e-89	194.742139985194
PCGF3	-1.80445576193707	5.81615462071536	-24.8156906560854	3.39286288678137e-90	4.67718191804372e-89	194.663258908785
LRRC37A17P	-2.15326256126133	1.72319872729631	-24.7816167148856	4.99713953539598e-90	6.86953485072104e-89	194.557933112925
EP400NL	-1.77977772643477	3.30784813436644	-24.7847310531466	4.82337854932182e-90	6.63436485127578e-89	194.462934578203
COL4A4	-3.30184017469437	0.765174503575362	-24.7569733051524	6.61225404222364e-90	9.0696000661468e-89	194.293061228542
SUN1	-1.74683089884277	6.75160327075816	-24.7749207959338	5.3922283869767e-90	7.40853128020164e-89	194.19627498404
PKD1P6	-2.3219012388926	3.7543790766076	-24.7581764839551	6.52245321769291e-90	8.95140463298512e-89	194.089103390026
RSAD1	-1.59183857522283	4.42094083250111	-24.7595080649691	6.42449042469185e-90	8.8218698693625e-89	194.084550154732
ALMS1P	-3.23815124327177	-2.16319686558602	-24.726275579818	9.37288816517126e-90	1.2841898218303e-88	194.033873015646
AC009120.6	-2.1946683351109	2.15360586702155	-24.7275114265934	9.2421494410815e-90	1.26698104233436e-88	193.904616745002
CTD-2267D19.1	-3.01607594923528	-2.06879426707795	-24.7067175068045	1.17063209993454e-89	1.60033973661782e-88	193.812413930932
UHRF1	4.69552750150787	3.08781306411004	24.7063636768478	1.17534981711454e-89	1.6058990132786e-88	193.808173562122
UPB1	-3.40367189333253	-3.70544651004496	-24.6991977346427	1.27509621417107e-89	1.74025582921344e-88	193.721965087081
LRP5L	-2.36124873463791	1.62416309575568	-24.7072094510539	1.16410432436578e-89	1.59229843857509e-88	193.710298280086
CDH19	-5.79012163887639	-3.94123606428571	-24.695052711757	1.33661372211168e-89	1.82320617338043e-88	193.680572828872
TMEM204	-1.95875727745087	2.74174222857704	-24.7031544450798	1.2190174414616e-89	1.66464053938681e-88	193.585173651283
CTD-3193K9.11	-3.68102303157143	-4.62776702495049	-24.6846057205922	1.50515568553737e-89	2.04970455641759e-88	193.546173221353
MT-RNR2	2.10254776587747	12.7725861527794	24.7100138770852	1.12758083064292e-89	1.54319636211519e-88	193.506984971932
CFH	-3.68164830540776	5.46443653713388	-24.7120683791792	1.10155350040902e-89	1.50841268334743e-88	193.491744521988
RP11-1081L13.4	-3.34255573896145	-1.87851820543704	-24.6753683302694	1.67180955617483e-89	2.27539554494391e-88	193.454851420266
SPC25	4.56675176023898	2.3933010096806	24.6736607695111	1.70457948678331e-89	2.31871700513237e-88	193.4380729331
KRT19	3.14605489104265	8.31553137643191	24.6924549092291	1.37667293773366e-89	1.87681083418394e-88	193.312301817202
NINL	-2.51482555426236	3.90406359684123	-24.6912404559747	1.39581011182151e-89	1.90184911479238e-88	193.310893235557
PITRM1-AS1	-2.39115923184471	-0.287256194203515	-24.6610652276923	1.96700117819536e-89	2.67126558682015e-88	193.277737719056
SLC17A3	-3.86763151374524	-5.04436536528966	-24.6583878904862	2.02779313018514e-89	2.75079395911034e-88	193.243856348042
XXbac-BPGBPG55C20.1	-4.33495576172982	-3.98371744489822	-24.6495855853267	2.24122158088794e-89	3.03531063305098e-88	193.162695942185
TMEM262	-1.82861342123078	1.23901867749983	-24.6494431354391	2.24485424788324e-89	3.03856177065293e-88	193.102217810958
LDB2	-2.15596812534994	2.88132500782849	-24.6615008307065	1.95728421794478e-89	2.6610001864914e-88	193.084329068661
CTD-2510F5.4	3.82883820487053	-1.88977767292724	24.6465990769672	2.31862701650422e-89	3.13669662539918e-88	193.060009085526
AHI1	-1.65494531705895	3.57138339834121	-24.6604664826458	1.98043612975773e-89	2.68803059064861e-88	193.032112885992
INO80D	-1.48331970211238	4.29908185794278	-24.661118708585	1.9658055906699e-89	2.67111280865571e-88	192.980849528773
SPATA41	-3.27457078672936	-1.82948907307094	-24.6282109794875	2.85776591362191e-89	3.86393766237629e-88	192.920238382833
RP11-286N22.14	-3.03687748580333	-1.1555988316544	-24.6263639702053	2.9184148124808e-89	3.93946065163664e-88	192.892866000467
SH3BGRL3	2.08131422142969	7.34124671219242	24.6547261039173	2.11399261588578e-89	2.86457614796567e-88	192.887276526049
BRI3BP	3.17760409148102	4.47692278311724	24.6253395346077	2.95260681377804e-89	3.98343486003249e-88	192.8422293401
ANXA6	-2.16492790628942	6.23955909557826	-24.6551533529619	2.10374909369044e-89	2.85226278991718e-88	192.836174974521
NR1D1	-2.54211879869879	4.45735452779156	-24.6279997090854	2.86463889049021e-89	3.87110818176819e-88	192.560695742286
GIGYF1	-1.90571632921147	6.12307312942681	-24.6273029846979	2.88742188022272e-89	3.89975894907189e-88	192.519744483166
RP11-379F4.8	-3.55623283421353	-3.14647834106542	-24.5881327934112	4.50756123063492e-89	6.06798444704794e-88	192.468419450966
SLPI	8.82687043107869	7.34529494276464	24.587829732363	4.52312215030475e-89	6.08561039120654e-88	192.457804227001
RAD51AP1	4.15007722522371	3.1577917909493	24.5873114672918	4.54985751751806e-89	6.11157876345482e-88	192.455782035715
RP11-182J1.17	-3.08729808829666	-4.69020265326492	-24.5875335374453	4.53838244367775e-89	6.10128942264352e-88	192.43863398472
RP11-734K2.4	-2.27937310634461	1.08548894014471	-24.588154996298	4.50642331261315e-89	6.06798444704794e-88	192.399007236436
AC016722.4	-2.44772375764384	-1.15136767677989	-24.5822325219096	4.82037329936395e-89	6.47142331567304e-88	192.397580894733
UBR1	-1.42968744132449	3.9835210673533	-24.5975069739407	4.05179556441784e-89	5.46338885782793e-88	192.289358962728
PCSK5	-2.65752294522974	3.27487037528845	-24.5875075558691	4.53972349791211e-89	6.10128942264352e-88	192.176716564109
FOXN3	-1.82535757938122	5.47155281776462	-24.5894147518943	4.44232816720283e-89	5.98670476828176e-88	192.098504096538
RP11-57A19.2	4.89723916967576	-0.771607521338208	24.5606358749632	6.16229450487158e-89	8.25051612807507e-88	192.093867241443
MCM4	2.65294028345662	5.96016671141156	24.5657676310032	5.81295552792264e-89	7.78702385820902e-88	192.044493055203
PRCC	1.29437751646477	6.39878491750764	24.5742322614808	5.27948533871368e-89	7.08393185110755e-88	191.992343265064
NDC80	4.66979008339741	2.75576993354128	24.5458402503788	7.29154439207539e-89	9.74656194023649e-88	191.989590912821
NRN1L	-3.17165312143462	-2.13993136122007	-24.5409863555334	7.70538155055533e-89	1.02774537479608e-87	191.933774141523
EDNRA	-3.13365018442843	3.20652495962033	-24.5669458023285	5.73559052375428e-89	7.68756160308848e-88	191.930160586716
PIGG	-1.55058048827268	4.85518931272411	-24.5678632752967	5.67605837381309e-89	7.6119060149526e-88	191.88208622845
CCNT2	-1.44994785656709	4.92500338679789	-24.5585665219579	6.30903569012131e-89	8.44240033585305e-88	191.775708529126
OST4	2.0736405961385	7.84172621064543	24.5584465441243	6.31764992172558e-89	8.44934286169178e-88	191.767314201218
IDH2	2.82730184607611	6.61610015846022	24.5453413239367	7.33303625304107e-89	9.79671398009203e-88	191.763418979408
GATA6-AS1	-4.35077928249368	0.564661265520136	-24.5300714512203	8.72382597125832e-89	1.16232845004415e-87	191.681839287453
SLC12A8	5.06473803831119	3.41720042421295	24.516724784556	1.01539204948721e-88	1.34995141371717e-87	191.658185021633
C5	-2.62816744118285	1.38323883958898	-24.5250551495441	9.23602352912106e-89	1.22924345534368e-87	191.648827935551
RP11-7F17.8	-1.94842856354965	1.33490524056408	-24.5182647582076	9.97761662859996e-89	1.32722751507299e-87	191.603240645468
AARSD1	-1.38539025753378	3.80445949365298	-24.5334553637899	8.39445236098772e-89	1.11904856284691e-87	191.583018522813
SPC24	5.43003662998907	3.07405530001046	24.5094014901023	1.10359276058731e-88	1.46563299200885e-87	191.576610974863
SGK1	-2.92863308507156	6.0820282311307	-24.5430225910511	7.5289882116356e-89	1.00530539943344e-87	191.564889142381
OBSL1	-2.64610889772915	7.36250037254744	-24.5419412516184	7.62215268513619e-89	1.01719442381401e-87	191.559274892793
LA16c-380H5.5	6.23785208811212	0.264387244896	24.5052059964068	1.15753415668391e-88	1.53561631910374e-87	191.472622465488
GATAD1	-1.40821867268334	5.40660701409623	-24.5284610656834	8.88508229888374e-89	1.18317440418505e-87	191.414218045028
FNDC5	-2.89084893140351	0.687598620409285	-24.49818557274	1.25375890874134e-88	1.66237646276231e-87	191.377082930133
PARD6B	3.27230222670874	4.08397635575205	24.4933750566855	1.32427431426542e-88	1.75493031372454e-87	191.360382188063
DENND2D	2.97372873471242	4.65820554841638	24.489176956901	1.38904666444613e-88	1.83780412224091e-87	191.281649639472
ATP6V0C	1.60288356417588	8.00987050579307	24.5146348308807	1.03981834942816e-88	1.38168104168089e-87	191.251438524085
PYGO1	-3.16514604764621	1.79148585192287	-24.4931724446604	1.32732986340177e-88	1.75803485989336e-87	191.219849422507
TIGD7	-1.76378522397855	2.57006764034796	-24.490412813327	1.36965629668068e-88	1.81312203911642e-87	191.199381593249
PCF11	-1.46625576984305	5.48594255236262	-24.506841049175	1.13620558810035e-88	1.50813251957648e-87	191.164764151026
PAX8	6.66690379003468	7.20635452853573	24.4721322495173	1.68624836114018e-88	2.2262450258265e-87	191.10832303444
KB-1572G7.2	-3.88326388729568	-0.638741547637592	-24.4700054197611	1.7275430158168e-88	2.27954338448763e-87	191.089611956033
KIF15	4.10205250073472	2.44280514471154	24.4657411023545	1.81341160041944e-88	2.3915698871414e-87	191.081243404345
CTD-3035K23.3	-2.92567798452382	-0.48879312508358	-24.4611938934571	1.90968534311031e-88	2.5171918723563e-87	191.006141788422
RP4-530I15.9	-3.00650012736685	-1.46009577566528	-24.451557792843	2.13093338114787e-88	2.8073225986041e-87	190.914763452548
SCAMP3	1.44905771783472	6.30104046787295	24.4776578577839	1.58351908839275e-88	2.09398111302638e-87	190.913244599307
SGPL1	1.94398396452189	6.68668511773596	24.4731939125109	1.66600598202238e-88	2.20069842145881e-87	190.864733703855
RP11-861E21.2	-2.89941736986002	-0.0239465005647198	-24.4497508431037	2.17519117511401e-88	2.86409849229374e-87	190.861093863574
AC006042.8	-3.30759775541416	-4.47497862370621	-24.4463350523747	2.26138180970385e-88	2.97599776899234e-87	190.846676914162
RP1-266L20.9	-2.48652887610297	-1.77766634631414	-24.442896469805	2.35159831781782e-88	3.09142418518246e-87	190.821797411101
ZNF516	-2.61602019155912	4.63040783969857	-24.4744422672649	1.64251472651379e-88	2.17083055655322e-87	190.806931389246
DRICH1	-3.6074642458874	-3.09624877287195	-24.4364759082309	2.52979968084705e-88	3.32214695042865e-87	190.749617141057
MCCC1-AS1	-2.8958260750366	-1.50731702367227	-24.4285063507321	2.76989513588897e-88	3.63357201283478e-87	190.654638515399
RTKN2	3.72931979238032	2.17815426190567	24.4243408966575	2.90432362857848e-88	3.80586765823605e-87	190.611733120392
CRIP2	2.70458254765209	7.56700893374938	24.4460444495258	2.26887040107072e-88	2.984260364331e-87	190.536656964561
ZNF204P	-2.59158144918782	1.94122167273666	-24.4276713466065	2.79633434536398e-88	3.66630503058833e-87	190.495778047242
CTB-12O2.1	-4.25041450191068	-3.57516321963948	-24.4133276023346	3.29202698660672e-88	4.30934020932563e-87	190.486994042433
CACTIN	-1.27665261500695	4.66509013619166	-24.442026578769	2.37498625552024e-88	3.12050671463187e-87	190.473348296199
LSM4	2.23661766483745	6.73891545086077	24.4239003606485	2.91891689150881e-88	3.82295955275572e-87	190.32188942221
MIB2	-1.78462782312572	5.58332624752213	-24.432086433001	2.65934204041298e-88	3.49040411924773e-87	190.30782073647
CAPG	3.53543661313963	6.06035433954054	24.4029830883479	3.70321431413196e-88	4.84502235623991e-87	190.246240189418
RP11-532F12.5	5.78001937772681	2.23862192946924	24.3892112779882	4.33143772825104e-88	5.65514104338018e-87	190.207910639834
MYO15A	-2.63744207513319	1.22868973626168	-24.3939339651972	4.10482515826277e-88	5.3676138946488e-87	190.168385996199
KRT86	6.00057669831765	0.361000547233049	24.389208236362	4.33158763723346e-88	5.65514104338018e-87	190.162572117666
C14orf28	-1.64785197918463	1.97215693317499	-24.3928832347483	4.15419497507449e-88	5.42929287097441e-87	190.149714206948
KB-431C1.5	-2.69121262673445	-0.631553353069253	-24.3783989057908	4.89850111951681e-88	6.38513924997482e-87	190.073818517157
SOX9	7.20958742801703	4.61880045822309	24.3651005676178	5.69877461481684e-88	7.4126149552011e-87	189.940290879388
AGAP9	-2.49554564783838	2.62244964908038	-24.3757508076296	5.04835035872511e-88	6.57351724112347e-87	189.842183185341
DMD	-2.54757024853845	3.17443924147725	-24.3789456774181	4.86811924724798e-88	6.34889248416867e-87	189.820210164914
TIMP2	-2.9091804740755	8.29701954436563	-24.3827617239145	4.66126094102303e-88	6.08232895912751e-87	189.764961507919
CCNB1	3.71331789137137	5.06843662700863	24.3488917440285	6.85308848927317e-88	8.90937629533236e-87	189.696769024953
ILF2	1.50571402705553	7.6271302351086	24.3765573906818	5.00222858717e-88	6.51690234637012e-87	189.689164784307
RP11-465B22.8	6.14069060863345	0.412236613169534	24.342549672786	7.36597447304113e-88	9.56606963950186e-87	189.633458729726
FXYD6	-3.54765709753442	5.46784063989925	-24.3706197179854	5.35188052220535e-88	6.96507004953183e-87	189.609409227003
GTSE1	4.38211509802251	2.73427818173407	24.3220677037371	9.29951634209642e-88	1.20517431439192e-86	189.451294797942
RCAN2	-2.54481645984234	2.94689791907378	-24.3436478121272	7.27449633660751e-88	9.45224597752447e-87	189.441608755469
LINC01018	-4.18409973807042	-0.120851982340233	-24.3240674664255	9.09026340229286e-88	1.17929550777142e-86	189.39737887183
RP11-295P9.3	-2.08218345539038	2.60542294290786	-24.3298892229702	8.50751180627486e-88	1.10427503245448e-86	189.349083509154
FLAD1	1.81108348143183	5.55119156193047	24.3235170142302	9.1473877853281e-88	1.18608242671799e-86	189.264750114213
SERPINF2	-2.87639252025086	0.861796579024334	-24.307964860218	1.09185691878958e-87	1.41425290604983e-86	189.20745219017
RP1-292L20.3	-2.99122824488528	-2.25691552910687	-24.2854852606121	1.41019821627336e-87	1.82180766944649e-86	189.036865141535
DPY19L1P1	-2.18352919872178	-0.185708074845146	-24.2849156202557	1.41937099935871e-87	1.83269777938138e-86	189.010050523248
PARPBP	3.30900907855238	2.74682817976128	24.2828570694271	1.4530197079892e-87	1.87418263799318e-86	188.999963976009
RP11-304L19.4	-3.10999524031029	-4.56954786246049	-24.2795519967511	1.50872073406758e-87	1.94399533665489e-86	188.953128997764
SLC30A10	-4.60534539629248	-3.51777182741959	-24.2723065699452	1.63841667585883e-87	2.10890563987633e-86	188.887872626451
MDN1	-1.87398628351714	5.18078717391287	-24.3047769375575	1.13219931955328e-87	1.4657375127991e-86	188.869276804873
ICA1L	-2.24908342046638	2.82625492699353	-24.2890529739842	1.35408161468229e-87	1.7511463440637e-86	188.851350438961
FAM13A	-1.88181646903637	4.49674075494645	-24.2980527456991	1.2222483696182e-87	1.58148422306002e-86	188.823624539397
ARL10	-2.25241283338444	3.11281293536241	-24.2858727407699	1.4039926230523e-87	1.81474140826603e-86	188.783881872719
GABPB2	-1.81902680058755	4.11920077334603	-24.282574047101	1.45770791156609e-87	1.87924686435143e-86	188.675970996906
ACCS	-2.13438734571665	3.64946058008557	-24.2760590280892	1.5699114862191e-87	2.02178365917156e-86	188.626897762813
PKD1	-2.26814961348533	6.38318167714398	-24.2841664606915	1.43152545495008e-87	1.84742442543061e-86	188.618313906067
CTD-2054N24.2	-3.14963129788131	-1.81076674194433	-24.2327398796912	2.57052886402989e-87	3.30523372495856e-86	188.434646643085
NR4A3	-4.36509470491051	1.84786143013473	-24.2487581205412	2.1420701461089e-87	2.75575033611568e-86	188.376905713368
CXADR	5.53864769221477	4.82429304746999	24.2202159864203	2.96441354878444e-87	3.80971166962594e-86	188.28345004766
RP11-439E19.10	-2.92579053963368	-0.538524044786567	-24.2178739681772	3.04451149315366e-87	3.91061158563311e-86	188.244955196829
RAB42	3.35402304008473	1.46952909294383	24.2146600074436	3.15796568905782e-87	4.05212017812404e-86	188.233919172928
MYO5B	4.37517539772534	4.71102131523733	24.211052325916	3.29036373984347e-87	4.2176169725582e-86	188.162066641977
ARHGAP11A	3.77317987095862	3.58417606980804	24.1978713601448	3.82307238851987e-87	4.89790188289232e-86	188.027186670543
LYPLA1	2.39008192429515	5.9061179589657	24.2121819255148	3.24832228980111e-87	4.1658930998999e-86	188.010466587659
NAA16	-1.62400302637184	3.38194069737649	-24.2151614216828	3.13999105752405e-87	4.03115353777501e-86	187.992027454947
GPR19	4.8493272929204	0.11142805785749	24.1920153361623	4.0866390937188e-87	5.23285012093941e-86	187.945878128967
AC005517.3	-3.41180365306121	-2.8612238150384	-24.1884960052387	4.25370162195569e-87	5.44111978219249e-86	187.937065609584
RP11-554A11.9	-3.47494186951795	-3.73128113240411	-24.1882693851517	4.26469044481032e-87	5.45234814670358e-86	187.931768277574
CEP44	-1.50476098238472	3.33846204132386	-24.1826638109779	4.54573042508258e-87	5.80563458018573e-86	187.636382674693
RYR2	-3.67182594651691	1.42147109988259	-24.1700338839016	5.24870901219865e-87	6.69998248751777e-86	187.552799285007
CD74	3.55363518174376	10.3650486875172	24.1894630723976	4.20712587879123e-87	5.38433515426826e-86	187.550648952529
ARHGEF7	-1.4410712949449	5.32616255433472	-24.1851987835211	4.41641346305758e-87	5.64339838476301e-86	187.512225953422
AC092881.1	-3.60504473757403	-4.18829339000521	-24.1436682455575	7.08637760970679e-87	9.02241841045889e-86	187.42266504039
RP11-303E16.2	3.39644251401579	1.02645382741991	24.1424953977796	7.18164525327891e-87	9.1389956262314e-86	187.413917602986
LINC01140	-2.32727108183262	1.8014284452831	-24.1517945530437	6.4601216071607e-87	8.22931400184903e-86	187.387422676325
MRVI1	-3.03338755241428	3.46552146628829	-24.166890806363	5.43993610263381e-87	6.94049167941827e-86	187.364326823238
TMEM238	7.02083069464435	3.42222068002566	24.1359519619251	7.73715226860387e-87	9.840827707494e-86	187.338557414321
OR5BK1P	-3.0915324933746	-4.62589271869386	-24.1341669723095	7.89601537572651e-87	1.00325363831101e-85	187.304117658244
ENOSF1	-2.05699499622624	4.81300802964023	-24.1638303687954	5.63282942523344e-87	7.18287690202208e-86	187.276011037329
SMARCA1	-2.25459601695111	5.07252215224144	-24.154125718008	6.29091072874355e-87	8.01790389624152e-86	187.153095983363
NRAS	2.1491049065891	5.86090716364709	24.1351098453347	7.81169786188489e-87	9.9305202407116e-86	187.11885300886
TAS2R19	-3.51137079293068	-3.56326051081401	-24.1152093570487	9.7984318755056e-87	1.24368979368872e-85	187.104192924002
PKDCC	-3.77413368786992	4.54466441640207	-24.1250035192377	8.76440098225372e-87	1.11301574162895e-85	186.829139477737
FAM72D	4.27502588531818	0.956476614508702	24.0858578976308	1.36871576733466e-86	1.73281664548293e-85	186.765818384044
PCDHB4	-2.71028048292427	0.93238896866289	-24.0885935145742	1.32673418039507e-86	1.68052996183375e-85	186.715138223092
HSPA12B	-2.35375669029136	2.06827887493069	-24.0924996174216	1.26901259538893e-86	1.60824196441325e-85	186.686980848655
TNNC2	-3.19088250367221	-1.29627074664153	-24.0692031740239	1.65456317521257e-86	2.09041173294531e-85	186.570070359558
SSX2IP	2.65627052374051	4.19045184034552	24.0731230145132	1.58232796699032e-86	2.00017285094389e-85	186.564967530403
COPE	1.79209950550587	7.35268821717024	24.0986458879881	1.18323054880199e-86	1.5010715943701e-85	186.548619309969
VIM	-3.07426978906918	10.0917609215567	-24.0925582383416	1.26816574765729e-86	1.60799504723517e-85	186.498926262024
FOLR1	11.1789623335142	5.86235155228377	24.0603905097202	1.82923683179095e-86	2.30873279148559e-85	186.47195106873
DGKH	-2.16789323464214	3.03755791904695	-24.0807313311937	1.45100070234843e-86	1.83604819503936e-85	186.464067443327
CFAP44	-2.40255290016146	2.72240152290702	-24.0770669358216	1.51283213874107e-86	1.9133059592632e-85	186.440954905926
FRAT2	2.74798779252352	4.2610101361154	24.0537795042414	1.97227714222508e-86	2.48799482770102e-85	186.345199035931
BPI	-4.92860823342713	-2.76913689739105	-24.0481316031902	2.10330788054035e-86	2.64922262256824e-85	186.336548120587
IRF6	3.60934309437835	4.92931110876548	24.0525031485128	2.00115556765575e-86	2.52313387574264e-85	186.331306018709
SOWAHB	5.29893638040442	0.269307308930639	24.04909230497	2.08042050218905e-86	2.62173379790427e-85	186.322197975577
ZCCHC24	-2.54797271682211	4.26626693619281	-24.0691176222982	1.65617597470941e-86	2.09137797687063e-85	186.213430233202
RP5-1165K10.2	-2.19684459684951	-0.367745628084157	-24.0375238742168	2.3733972350963e-86	2.98484052075192e-85	186.204414729167
MCM10	4.70798599331257	2.28091648580788	24.0328102168666	2.50429443697892e-86	3.14785470972345e-85	186.170330012147
EHF	8.10466349787934	4.01649539153893	24.0185078092874	2.94734081865525e-86	3.70098366953543e-85	186.004344150168
STK19	-1.35761749059578	3.94771965934978	-24.0390076214498	2.33362727722529e-86	2.93632224035358e-85	185.946791760917
PROX1-AS1	-3.63602657355669	-4.79796001677231	-24.0116327023951	3.18741063798466e-86	3.99836831912399e-85	185.917643349465
SPINT2	2.71511711488397	8.62838740692872	24.0445991631266	2.18965016346881e-86	2.75656724509789e-85	185.914825928663
AP1S3	3.44328651733463	1.32315068708902	24.0097967149761	3.25476627414892e-86	4.08078524926593e-85	185.909040101592
ANK2	-3.30480453272265	3.08021626015908	-24.025742546764	2.71421587142895e-86	3.40998430062051e-85	185.779076659258
LSM12	1.64697580235111	5.70944063204246	24.0139155914145	3.10560105274891e-86	3.89772687851876e-85	185.713327527301
EBF1	-2.84298048576737	2.2449408902407	-23.9974937157459	3.74436450383307e-86	4.68986883664455e-85	185.558069563197
PRSS35	-4.13628681684711	-0.716582454718937	-23.9823381067997	4.44989343578507e-86	5.57072446260565e-85	185.545635006815
RP11-520H14.7	-2.93645301581076	-1.20257729713113	-23.9787574526893	4.63513842164187e-86	5.79380556282472e-85	185.543952529343
MARS2	2.41725488362718	3.27061701208553	23.9805769205068	4.54006410643454e-86	5.68072354098877e-85	185.541816707268
NUP210	3.92905751419314	5.68400551455984	23.9802142182572	4.5588597694377e-86	5.70134886581504e-85	185.48512032082
EVPL	5.39730414184622	4.51116713319132	23.9724869368727	4.97831763244978e-86	6.21961851324602e-85	185.472855634971
RBM19	-1.55858368115087	4.65188763249201	-24.0019052800329	3.56086548766764e-86	4.462300033377e-85	185.455259715345
RP11-230C9.4	-3.20982189154909	-4.23053212832711	-23.967831692286	5.24942973519791e-86	6.55169211181431e-85	185.424932878247
ANKAR	-1.79175988916459	0.979426382354362	-23.9699490649133	5.12433414047929e-86	6.39880144670887e-85	185.39842389166
RP4-758J24.6	-2.63454909339235	-0.902812848569472	-23.956715420122	5.95806698205778e-86	7.4211034298742e-85	185.291731119434
GSG2	3.67410382558323	1.0884611807419	23.9525127586611	6.25024018862085e-86	7.77716566759674e-85	185.257535541336
CKAP2	2.94958306035794	4.62971327178058	23.9573130648036	5.9176427228578e-86	7.37447725270941e-85	185.238380613106
LURAP1	-2.94425658087714	-0.273726356846006	-23.9506075463935	6.38737186876119e-86	7.94379047036755e-85	185.199313293419
RP11-582J16.4	-2.53799968637473	-1.393521259673	-23.9388386080303	7.30376110046055e-86	9.07889900501805e-85	185.09743182376
PRICKLE2	-2.25748585735238	3.49089896277601	-23.9648369134091	5.43159582811765e-86	6.77562045083649e-85	185.093888987576
NBPF9	-1.56158772064245	4.1756475253933	-23.9614561910731	5.64484690243531e-86	7.0380795908928e-85	185.030126572577
MANEA-AS1	-2.86019532275431	-1.10098350923089	-23.931194911015	7.96825031773749e-86	9.88495922213491e-85	185.002689913807
RP11-999E24.3	-3.39477430890198	-1.00513423170852	-23.9312353197385	7.96458312002089e-86	9.88495922213491e-85	184.992565840809
KIF2C	4.61695366138058	4.04079104896387	23.9272852491943	8.33116754855303e-86	1.03299775808152e-84	184.957100938032
SMG6	-1.6394291062026	5.08149789465072	-23.9552193799047	6.06047326953806e-86	7.54484562207711e-85	184.89973171688
CTD-2033D15.2	-4.08429589658007	-2.39154286781717	-23.9199883639664	9.05330958177759e-86	1.12140994930085e-84	184.883195164202
RN7SL608P	-3.12974884506591	-3.97184183777749	-23.9104787937288	1.00892074399196e-85	1.24784370051804e-84	184.776579437987
FAM181A	7.7817011188156	1.23878506647198	23.910406054445	1.00975715945487e-85	1.24825218378326e-84	184.741609654431
LDHD	-3.139024702774	1.79668057406217	-23.9202547693306	9.02587500331817e-86	1.11857351423031e-84	184.707790298096
XXbac-BPG299F13.17	-2.26189167317023	0.784424427974557	-23.9083877567875	1.03324384216802e-85	1.27664627432604e-84	184.692633560401
CALCOCO2	-1.53394670264694	5.67242563996847	-23.9381063865528	7.36493846163445e-86	9.150333115407e-85	184.687860900089
HTRA3	-3.55110891506202	4.11993408092551	-23.9315431576568	7.93670137863315e-86	9.85573662637718e-85	184.641182560759
RP11-278C7.1	-1.88872943757713	0.00232456393336984	-23.8982783883494	1.15936817137906e-85	1.43176453893593e-84	184.618093828979
KIAA2013	1.55705715420384	6.4518253709633	23.9194779220082	9.10610840693865e-86	1.12738376271045e-84	184.5579083845
RP11-96C23.11	-3.87616543586828	-0.913222301214207	-23.8872646248818	1.31436467545896e-85	1.62155385823756e-84	184.480115152052
B3GAT2	-2.46618227487477	-0.302786867700703	-23.8830778244588	1.37857976141822e-85	1.69992670380481e-84	184.443110214489
TFG	1.27617140491854	7.16889971954794	23.9133590076707	9.76352768608376e-86	1.20816919113998e-84	184.42746221842
[truncated: 15,691 more rows]
