# Supplementary material for: Disulfidptosis-related signature elucidates the prognostic, immunologic, and therapeutic characteristics in ovarian cancer
Source: Front Genet. 2024 Apr 17;15:1378907. doi: 10.3389/fgene.2024.1378907 (PMC11061395; doi:10.3389/fgene.2024.1378907)
Supplement: Supplementary file 1 [file DataSheet1.ZIP › Supplementary materials/Table S6.csv]

DEG High_risk vs. Low_risk	DEG tumor vs. normal	DEG High_risk vs. Low_risk |DEG tumor vs. normal	DEG High_risk vs. Low_risk|risk genes	DEG tumor vs. normal|risk genes	DEG High_risk vs. Low_risk|DEG tumor vs. normal|risk genes
PLA2G12A	GPRASP1	MEGF8	FLNB	PDLIM1	SLC7A11
ARHGAP35	CTB-31O20.6	ASAP3		CD2AP	ACTN4
PRR12	AL162151.3	HSPG2		MYL6
PLXNA1	LOC100421166	MGST2
LINC02762	ABCA10	RIMS3
CIC	TSPYL2	SLAIN1
USP53	CACNB2	GRK5
GMPR	SYTL4	PDE2A
SEC24B.AS1	GOLGA8M	NUMBL
NCOR2	AC008992.1	DCHS1
LINC02763	RPS4Y1	C2orf88
C11orf71	ARMCX4	SIPA1L3
GPR153	STARD9	ARHGEF10L
LOC100506885	RP11-236L14.2	NDUFC1
LNC.LBCS	ABCA8	LRP1
LOC105371267	ABCA9	DYDC2
ANKRD44.AS1	RP11-522B15.6	TTYH3
LINC02453	ANGPTL5	DACT3
RIBC1	MTMR9LP	LTBP1
LDLRAD2	GOLGA8N	PKD1
LINC00673	RP11-354K4.2	PPP1R13L
AHDC1	LINC00304	ADGRA2
CASTOR2	ZNF540	LYPD1
SNHG6	RP11-327J17.9	NID2
LOC102723582	HLF	C9orf116
LRRC6	ADRB3	KIF26A
LOC101929243	GSTM5	FAM181A
EPHA1.AS1	RP11-616M22.12	SNHG8
DOCK11	GOLGA6L17P	DAGLA
HMCN2	PRRT2	HSPB7
ATP5ME	ABCA6	LINC00511
LINC02303	SNHG24	MDH1B
FLNB.AS1	SCN7A	TFCP2L1
LINC02167	SERPINA10	KLHDC9
LZTS1	PROK1	ADAMTS7
IL6R.AS1	MRGPRF-AS1	PEAR1
ATP2A3	AC092155.4	MAP3K10
CDH20	SYNE1	HEYL
FAM181A.AS1	AASS	ASRGL1
DDX39B.AS1	LAMA2	LEMD1
LOC101927533	WISP2	GJB1
LINC02482	AC007796.1	CACNA1I
LINC01970	GCKR	TIGD4
UBXN10.AS1	HSPD1P11	DNAJB13
ARHGAP26.AS1	CTC-439O9.1	AOC3
A1BG.AS1	PLA2G5	CDH23
CELA2B	CHST7	C19orf71
HLA.DOB	CMYA5	ENOX1
C2orf73	RP11-394O4.5	LINC01091
BMPR1B.DT	PLIN5	UNC5B
DLG3.AS1	STXBP5L	CCDC160
CAVIN1	POU6F1	SCGB1D2
KRT14	RP6-24A23.8	LINC00871
C2orf74	GPRASP2	LDLRAD1
LOC105373958	CACNA1H	PIH1D2
C6orf226	CSDC2	CACNA1G
EFHC2	CTD-3035K23.7	CSPG4
DEUP1	HAND2-AS1	HTR6
LOC102724488	LL0XNC01-116E7.1	PART1
MEIS1.AS2	CTD-2536I1.3	PRX
LOC440895	PGM5P2	EIF4EBP3
FCGBP	GOLGA6L5P	ZCCHC24
ADCY6.DT	TDRD10	LINC01231
C17orf113	MIR143HG	ADAMTS10
CDC37L1.DT	RP11-334A14.8	C1orf194
IFNL4	NPHP3	PIK3R5
COA6.AS1	MUM1L1	HIC1
LOC101559451	IZUMO4	BTLA
PLEKHG2	CTD-2104P17.1	KLHL29
LOC107984125	GOLGA6L4	TIMP3
CFAP206	NR2F2-AS1	PTH1R
TNIK	MAP3K5	CASC1
LINC02450	RP11-1055B8.4	PDGFRB
SP6	RHBG	MIR600HG
DLGAP1	TMEM150C	PDE1C
TSPAN11	TCEAL1	CRACR2A
NME5	TPSG1	HCG14
C20orf204	CTB-50L17.14	FILIP1
LOC100130111	ASIP	NCCRP1
LOC339803	UBE2Q2P1	SCGB2A1
IFI16	CSPG4P12	ARHGAP33
ISG20	ADAMTS9-AS2	SH3PXD2A
CLMAT3	SLC1A7	CFAP53
RFLNA	KIAA0895L	COL16A1
ZNF664.RFLNA	TCEAL4	SPATA12
SH2D7	RP11-259P15.4	CEP295NL
SYNC	RP11-74M13.4	MMP17
MINCR	EZH1	CASC8
LINC01829	RP11-475B2.1	SPATA17
IGLON5	LINC00473	ID4
DNALI1	CASP12	NACAD
HAND2.AS1	GRIP2	PRDM6
LINC02004	STAT5B	PIFO
LOC105372233	C4BPB	MMP10
RCN3	RP11-597D13.9	EHD2
FOXP4.AS1	ACAD11	CAPN9
LOC101927318	STAR	ETV4
PCAT18	RNASE4	LRFN1
LOC101927760	FAM13A-AS1	DBH
PALM2AKAP2	ARHGAP10	RASGRP4
HIPK4	HIGD1AP11	SPTBN4
BMPR1B	KRT8	SLC5A1
CFAP43	DNM1P47	S100A1
PRSS1	SIGLEC16	MMP14
IGF2.AS	GLRA4	C3orf70
ABCG5	CTD-2297D10.2	SMIM22
CFAP300	FGF10	FOXA2
F13A1	FGF2	ST6GALNAC5
ZNF469	DPY19L2	PADI2
TMEM121B	RP11-616M22.11	WNT9A
SRGAP3.AS4	LINC00844	EMILIN1
LOC101928659	CHRD	DENND2A
HDAC4.AS1	NEAT1_2	CACNA1C
CCN4	ITM2A	PPP1R42
DYNLRB2	RP11-752D24.2	NNAT
ACTA2.AS1	RP11-398J10.2	CYP3A5
PLAAT2	SUPT20HL1	METTL7B
FN1	ZNF514	OSR1
LYPD3	KLF3-AS1	RP1
SMPX	GUSBP11	ATP1A3
TENT5B	ITPR1	LRRC4B
CDK6	ADAMTS9-AS1	MASP2
LINC02601	MAMDC2	ITGA4
RAMP2.AS1	CTD-2536I1.2	ALDH1A2
LINC02387	RUFY3	NUAK1
LOC100130548	GOLGA8R	AADAC
LOC101927809	AOX3P	LINC00443
TAS1R3	CTB-12A17.2	XYLT1
DBH.AS1	PLEKHH2	KIF26B
SLC8A2	KIAA1755	IFITM1
STUM	FRMD6-AS2	ELN
NUPR2	CPED1	GJC1
LOC400553	DUSP26	SFRP1
COL18A1.AS1	PDE7B	LAMB1
HTR7	SLC25A27	SYPL2
GAP43	TBC1D4	SYCE3
MS4A8	ANKRD29	MKRN2OS
UVRAG.DT	RP11-349F21.5	VTN
MAPT	VIT	RAB3B
SPARC	AOX1	PIEZO2
FZD10.AS1	SGCZ	ADCY7
SLCO2B1	RP11-171I2.1	CFAP52
LINC02716	CLDN3	ADAMTSL2
PXDN	RP11-689P11.2	AEBP1
AATK	PNPLA7	ZNF221
TSPAN18	ARHGAP6	LINC01502
A3GALT2	NAV3	LTBP4
SLC13A5	RP11-373E16.3	COL6A1
PPP1R14B.AS1	CSGALNACT1	PCDHGC3
CLEC12A.AS1	PPT2-EGFL8	SLC18A2
MPPED2.AS1	AC093642.1	RAPSN
LOC101927571	RP11-395N3.1	TYMSOS
PRND	AL132709.8	EVA1A
KCNC1	N4BP2L2-IT2	CFAP70
SPATA18	CLDN4	C5orf49
FAM83A.AS1	ADHFE1	TSHR
LINC01317	PNLIP	LINC00939
KLF14	ALDH1L1-AS2	PAPLN
CLCNKB	LINC01197	CLCNKA
LINC02749	PDK4	RXFP1
LOC157273	GP2	SPATA31C2
LOC101929128	GOLGA8S	RYR1
MIR200CHG	KRT18	LINC01506
LRRN1	CIRBP	ADGRD1
LOC100128882	OXER1	JPH2
OSTN.AS1	RP11-243M5.2	TMEM45B
PLCXD2	EGFL8	SLIT3
WNT10B	MIR202HG	LMOD1
KCNA3	RP6-24A23.7	MRVI1
LOC102724159	GPR78	PHLDB2
SERTM1	AC025165.8	SLC25A48
MAJIN	MCC	ST6GALNAC2
VWA3B	NR1H4	SERPINI2
KRT4	MPPED1	NXNL2
PTPRD.AS1	SECISBP2	LINGO3
LINC02861	RRN3P1	PTGIS
KIF26B.AS1	AC009501.4	CCDC116
COL1A1	LINC00924	SCN4A
VAT1L	RP11-522B15.3	COL6A2
NSG1	RP11-321P16.1	GFRA1
PREX2	FOXL2NB	CLDN10
ADAMTS12	GOLGA6L3	CRISPLD2
KCNA1	GOLGA8IP	DAPL1
LOC93429	WHAMMP3	TMEM119
ACP4	PRDM5	SVEP1
LOX	AC012360.6	UGT2B7
TMEM132E	LCN6	FBLN2
LOC107985317	IFFO1	PRKG1
LOC100130449	CNTNAP1	BCAT1
ADGRF2	FGF22	DEFB1
TLR8.AS1	SIGLEC11	TMOD1
FRGCA	RP11-138B9.1	ARSI
PKP1	ZMAT1	SSC5D
STAC2	AC079779.4	LRRC46
CD200	MEG8	APCDD1L
LINC01659	KLHDC1	PDZRN3
C6orf58	CNRIP1	SPEF1
DMC1	LINC00602	TRIM9
LGALS12	RP11-256I23.1	AKAP14
LOC388282	LINC01554	OLFML2B
SDK1	C11orf96	ADORA2A
LOC105379194	PTCH2	AK7
LOC101928266	EPCAM	RTN1
COL3A1	PER1	MOXD1
FYB2	CTD-2373N4.3	CXCL12
CCDC173	PPM1K	SRL
LOC105372316	RP11-70D24.3	TRIL
SV2B	MCF2	PTGDR
ITGA11	AP000280.66	ADRA1D
LOC101928516	RP11-1000B6.7	KRT13
LOC105370969	BTAF1	GRIN2D
HOXA6	PAXBP1	CA8
NEBL	KCTD8	COL5A1
LINC01812	ZNF471	LYPD6B
PLCH2	CXorf57	PCBP3
CDH22	SLC4A3	ADAMTS16
MARCHF10	RN7SL417P	FLRT1
LINC02683	ZDHHC17	DYDC1
LINC02003	KLHL33	CILP2
DDX59.AS1	RP4-742C19.13	LINC00239
ALX4	RRN3P2	SST
MUC13	NKTR	NTN1
SPRY4.AS1	TCEAL6	FAM183A
ACAN	RP4-800G7.2	AADACP1
SLC12A1	RP11-615I2.2	MEG9
LINC01697	H1FNT	PCDHGC5
LOC112267895	FAM153B	SLC17A7
NPTX1	SESN1	WDR49
C11orf88	TRPC1	ZBTB16
LRRC3B	RP11-182J1.14	TMEM151B
LINC01797	LRRK2	DACT1
CAPN8	HMGA1	SPDEF
RBM24	SCML1	LINC01136
MRAP2	XXbac-BPGBPG55C20.2	TINCR
HRAT92	RP11-613D13.8	DOK6
CFAP73	ILDR1	ACADL
VWA3A	CBX7	TRPV3
ARHGEF26.AS1	SNX29P2	CDHR5
SLC5A4.AS1	SRSF5	MEIS3
RTL3	RP11-2N1.2	CD248
NXF3	LINC01229	PCDHGC4
LOC105372397	SH3BP5-AS1	MATN3
ANXA13	SNRNP70	TNFRSF11B
ICAM5	RPL41P2	BMPER
FOXE1	U62631.5	HIF3A
UGT2B17	RP11-243M5.5	ANKRD45
INSRR	TMEM200B	PDE9A
HOXA1	INHA	NTN3
DCXR.DT	LINC00891	MAGEL2
RNVU1.27	MEF2C-AS1	CR1L
MRPL23.AS1	JAM3	GDF6
CHL1.AS2	CCDC68	MFAP4
LINC00922	PWRN1	CLGN
C4orf54	DNM3OS	GCNT3
TLL1	DLG2	STAB2
LINC02473	CTD-2311M21.3	FAM81B
GATD3A	RP11-349F21.3	LRIT3
LINC01993	ZNF577	NQO1
CLEC10A	TSPAN5	APLNR
CTTNBP2	GALNT15	SYT6
GRIN2B	TPM3	LSAMP
SPATA4	NBPF8	SLC25A3P1
LEMD1.DT	SEC31B	MS4A4E
ANXA8L1	LMBR1L	ABCA13
WSCD2	NCAM1-AS1	GDF7
DNAH12	KRT1	CPZ
INSYN2B	ECHDC2	LPAR3
LOC400622	CLEC4GP1	HRNR
FAM230I	RAB9B	BGN
ITGBL1	CRY2	NUP62CL
FOXD2	KIAA1109	FLNC
LL22NC03.63E9.3	FLJ43879	KCNJ9
PICSAR	SNX21	PCSK9
MAB21L4	TUBGCP6	CCDC80
DPEP1	ZCCHC18	TFF2
LCNL1	PPP1R12B	ADAMTSL1
NPY2R	MAPK12	KCNE4
RXRG	RBM6	OGN
LOC375196	PLD5	C6orf118
SCGB2A2	CAPN3	HTRA3
PSLNR	PDZRN3-AS1	SOX8
FAP	HNRNPA1L2	WNT5B
LOC105375267	ECM2	COL21A1
ERICH3	TAF1C	CHODL
RHEX	TRPM3	CCDC60
HOXD4	RP3-333H23.9	FAM166B
LINC02570	ALDH1L1	SLC5A9
RARRES1	CLK1	SH3RF2
LINC01233	TBC1D2B	AGTR1
MUCL1	C8orf49	CIDEB
NRAP	RP11-540B6.6	CNGB1
SEZ6L	CARKD	BHLHA15
P2RY12	UBAP1L	SCUBE1
LOC101929532	PEG3	LINC01320
SLC28A2	CROCCP3	ADAMTS2
HOXA.AS3	FAM65C	TEKT2
EBF2	TUBA1C	CAPSL
FOXD1	PROX1	ACTA2
RHOXF1P1	RP11-216L13.19	ASPA
CCNYL2	JAKMIP3	NOS2
LINC01695	MTMR11	P2RX1
PNMA2	DIO3	PLXNA4
LINCR.0001	ARX	LINC01456
CDHR4	NRK	LYG2
LOC283731	DIRAS3	MMP23B
COL8A1	RP11-867G23.1	LINC00853
SYNPR.AS1	MAL2	CHST4
NCAM2	MIR503HG	SORCS2
AREG	RBM5	PIK3CG
COL9A3	LRRN4CL	CP
PKHD1L1	NAALAD2	WDR38
	PID1	NMNAT2
	CELF2-AS1	ST6GALNAC1
	RP11-256I23.3	VGLL3
	SPRR2B	WDFY4
	FBXO31	CYP26B1
	PSD3	ADRA2A
	TSHZ3	LINC00839
	PITPNM2	TTC29
	ANG	ELOVL2
	ESRP1	IL4I1
	FAM189A2	PODN
	SPAG9	SULF2
	SNHG23	LINC01215
	AGPAT9	SCTR
	ATG16L2	DCSTAMP
	TGFBR3	C9orf135
	RP11-250B2.5	ANOS1
	WIPF3	FBN1
	MAPK11	WNT4
	RP11-258C19.7	CD300LG
	TTBK2	CFAP46
	RP11-95H3.1	TMEM145
	RP11-446H18.1	DNAAF1
	TTLL3	HAND2
	LSR	MYLPF
	MAGI2-AS3	MEG3
	ABCA5	KIT
	WSB1	GRID1
	YPEL4	ANGPT4
	AP1M2	HOGA1
	ESR2	NDP
	CTD-3092A11.2	VENTX
	VIPR2	CLVS1
	CUBN	FLRT2
	ANKRD36	NKD2
	CYP11B1	ZFHX4
	SKINTL	CFB
	DMTF1	LINC00636
	RP11-228B15.4	TCF7L1
	HNRNPDL	IGF2
	RP11-523O18.5	HGD
	PRSS53	LINC00870
	SCARA5	AMY1B
	RP11-213G2.3	EMILIN3
	YTHDC2	SLC6A17
	RP11-359J14.2	PCP4
	PGC	GLOD5
	RP11-515O17.2	C7orf57
	MARVELD2	RSPH1
	RP11-182J1.12	CFAP45
	RP11-97O12.6	ANKFN1
	RP11-161H23.5	SNAI2
	HS3ST1	DRC7
	PPP1CA	MSC
	RP11-494K3.2	HCAR1
	JMJD7-PLA2G4B	MXRA8
	FLCN	USH1C
	KLF15	PIWIL1
	ATP8A1	LVRN
	FAM193B	MMP7
	APBB3	FZD10
	PRDM8	MEOX2
	LIN7A	FCRL6
	RP11-632F7.3	USP44
	AC064875.2	UGT8
	TRPC4	EGF
	RP11-171I2.3	ARMC3
	AC012531.25	SLC34A3
	NOSTRIN	MTUS2
	FLG2	NPHS1
	GNA14	STPG2
	SDPR	SLC7A10
	ST14	GDF3
	C21orf62	TRABD2B
	TCF23	ZBBX
	LINC00899	IQUB
	RP11-1212A22.4	CHI3L1
	SYNPO2	IL1A
	RP11-395I14.2	MMP16
	RP11-231C14.6	BBOX1
	RP11-693N9.2	LGALS4
	ANTXR2	COL26A1
	RP6-24A23.3	ATP4A
	RP11-87H9.4	KIAA2012
	VLDLR	OVGP1
	GNB5	FAM178B
	RP11-553L6.5	SNHG25
	LL0XNC01-240C2.1	CFAP99
	CCDC36	EML5
	NDNF	PYY
	IGSF10	COL6A3
	MAN2C1	FOXJ1
	ACSM3	GATA2
	CTRB1	ADCY1
	FIGF	MYT1
	KCTD7	KIRREL2
	RP3-525N10.2	RNF183
	ENGASE	EFCAB1
	RP11-640N20.4	CXCL11
	PLCXD3	FHL5
	TCEAL7	RIMS2
	MYO15B	HAGLR
	CELA3A	COL5A2
	WHAMMP2	CPT1C
	TPD52	WDR87
	LINC00342	ASPG
	HERC2P9	HYDIN
	HSD11B1	CLDN16
	RBMS3	TEX11
	DOPEY1	LINC00958
	TCEAL3	CEND1
	LINC01391	ERP27
	GNG11	TGM7
	SENP7	DOK5
	PHF1	PCDHGB3
	SNCAIP	CHD5
	RP11-256I23.2	PDPN
	AKAP17A	GREB1L
	PKD2	PRSS33
	TTC14	ACTG2
	CLK4	TEKT1
	ZIM2	TMEM178B
	PSMA3-AS1	DRC1
	NXPH3	ENKUR
	CTD-3247H4.2	PRSS2
	AC003090.1	CACNA1E
	KPNA5	PTGFR
	RASL11B	OXGR1
	OR8S1	AMY2B
	GNB3	PTPRZ1
	RTL1	KRT23
	CEP126	HKDC1
	VSTM4	PRRT4
	CTD-2044J15.1	CRYGN
	LINC00115	CHRM4
	AP000473.8	FAT2
	DNAJC27	CCBE1
	NEIL1	FMO2
	RP5-1024N4.4	FAM83A
	ZNF483	MUC3A
	RP11-793H13.10	STMND1
	CCDC39	SEMA3D
	RASGRF2	IL5RA
	VLDLR-AS1	TNXB
	SAMD8	PPP1R1B
	SPHKAP	ZNF521
	ZNF25	ELFN2
	CLSTN2	NTS
	POLI	STEAP4
	CDK9	DIO3OS
	ANGPTL1	MYH11
	DDX26B	KAAG1
	RP11-632K20.7	STK32A
	LGI4	ZBED2
	RORA	RGS9BP
	OR52N4	KCP
	RP11-835E18.4	IMPG2
	SLC5A8	PENK
	SAFB2	KIAA1324
	RP11-774O3.3	IFIT1
	RP11-759A24.1	CES1
	SHE	C1orf158
	ELF3	TGFBR3L
	GRIA3	TUBA4B
	SPINT1	KCNMB2
	UCP2	LOXHD1
	SPRR2E	DNAI1
	MAOA	PTPRD
	SEPT7P2	SERPINE1
	CAPRIN2	TH
	RBM20	SNTN
	SMPDL3B	NEFH
	PBX3	MN1
	FAM106A	VCAN
	REG1B	CBLN4
	AC137932.4	RNF223
	MIMT1	PPP1R14C
	CSPG4P11	DGCR5
	FAM156A	CCNA1
	CTD-2036P10.6	DIRAS1
	OVOL2	OBP2A
	RAPGEF4	ARMC4
	RP11-70D24.2	HAS1
	CCDC183	SRMS
	CD24	ADH1B
	TRAF1	TNFSF11
	FNDC4	FABP4
	PIWIL2	C9orf24
	RP11-85K15.3	L1CAM
	PHF21B	TMEM211
	NOD1	SERPINF1
	SLC43A1	KPNA7
	KLHDC8B	S100A5
	BAIAP2L1	HTR2A
	MTERF2	CSAG3
	RP11-22C11.2	IGFN1
	KDF1	BARX1
	DGKD	ROPN1L
	PPAPDC3	PAX2
	PDGFD	GBA3
	PLD1	FOXP2
	CPEB1-AS1	ANO4
	DST	LINC01235
	PRPF39	SYT2
	SPRR3	TMEM151A
	CEP290	ADAMTSL5
	ZNF841	RNF128
	ANKRD23	SSTR1
	PHYHIP	XPNPEP2
	RP11-107E5.3	LINC01574
	HDGF	IFI27
	SPRR2F	MCHR1
	VPS13C	SLIT1
	AP000251.3	NTSR1
	IGDCC4	CXCL10
	RP11-448G15.3	GREM2
	ZNF276	ADAM12
	LRRC70	CHGA
	FAM83H	MUC4
	BAHCC1	CLEC4F
	CXXC5	SCGB3A1
	GHc-857G6.7	TP53TG3D
	GNRH1	YWHAEP7
	CENPT	PAEP
	LRRC17	IGF2BP1
	F10	GRK1
	SLC7A14	CPXM2
	CDH4	IFI6
	ADAM33	PHYHIPL
	HIST2H2BA	C2orf72
	WDR27	C11orf16
	CREBZF	CCL20
	GOLGA8Q	HPCAL4
	KAT2A	NGFR
	ANAPC4	COMP
	RP11-250B2.3	WNT11
	CTD-2653D5.1	SMTNL2
	RPL36AP43	RUNX3
	AGRN	CTNNA2
	RP11-21B21.4	CHL1
	RP11-164J13.1	OMD
	PDE1B	WDR63
	KANK2	POSTN
	MRPL3	COL11A1
	PRRT1	C20orf85
	LYST	UPK1B
	E2F8	ISLR2
	IRS4	FABP6
	EPHA5	LINC00707
	MTUS1	FSD1
	AGAP11	CITED1
	TP73-AS1	ATP1A2
	MON2	UBE2QL1
	PLA2R1	DAW1
	CTA-268H5.14	GSC
	AFF3	MAP3K19
	KCNT2	HP
	ZNF781	CYP26A1
	NPTN-IT1	C1orf116
	MT-RNR1	PPP1R1C
	CDC25C	DPEP3
	SGOL1	SLC22A3
	CSPG4P5	TEKT4
	ITLN2	ZNF648
	COL4A3	TP53AIP1
	RP5-855D21.1	CABP7
	RP11-423P10.2	PLN
	RP11-43N16.4	ASPN
	NFATC4	SIX2
	KNDC1	CLDN19
	C6orf132	COL6A6
	CLIP4	HTR3A
	PTPRD-AS1	MORN5
	NEIL3	BPIFB3
	VWC2	CDH6
	RALGAPA1	SEMA3E
	CKAP2L	ASXL3
	HIST2H3DP1	SLC26A9
	DDX17	AQP5
	FLYWCH1	HOXD1
	CD9	MAT1A
	RP1-18D14.7	PRAME
	ROBO3	THBS2
	RN7SL674P	WFIKKN2
	TPX2	RMST
	RHOBTB3	CSAG1
	CORO6	KCNB2
	C1orf106	ATP2B2
	HCFC2	VSTM1
	NEK2	MLC1
	SMG1P7	TUBB2B
	CTC-428H11.2	VSTM2L
	SAT2	CYP2F1
	ACSM1	FGF7
	PRSS8	CDH12
	CLDN7	GDPD2
	RP3-332B22.1	CCL25
	F3	SCGB1D1
	FRMPD3	GABRG3
	STAMBPL1	TBX18
	KRT7	HPGD
	RP11-679B19.1	SULT1C2
	LCAT	MMP9
	RP11-589M4.4	CRTAC1
	TRIM3	PRRX1
	SKA3	LCN2
	LEMD1-AS1
	TCF21
	TVP23C
	RP11-361L15.5
	ATM
	RP3-402G11.28
	BCAM
	4-Sep
	RP1-253P7.4
	HERC1
	PI4KAP2
	LA16c-358B7.3
	CELF6
	BAMBI
	DTL
	UBXN8
	ZFC3H1
	RP11-454E5.4
	RP3-329A5.8
	VAMP8
	AMHR2
	PSD4
	SMAD9
	SLC23A2
	NPIPA1
	PDGFRA
	FAM13C
	WDR19
	ALDH1A1
	C5orf45
	TNFAIP8L3
	FAM53B-AS1
	ZEB2
	PABPC1P7
	TTC28-AS1
	NEK9
	CTD-3113P16.11
	COX7A1
	KRT8P13
	CLDN11
	CTD-2006M22.2
	PNISR
	ZNF224
	RP11-288H12.3
	N4BP2L2
	GRHL2
	AC009166.7
	CTB-50L17.9
	2-Mar
	RP11-597D13.7
	GRB7
	INTU
	COL4A6
	RP11-433P17.2
	BBS2
	SCNN1A
	GSTM2
	FOXL2
	ADCY10P1
	MPDZ
	ADCY6
	RECK
	THPO
	CENPC
	HAAO
	CES4A
	SLC25A37
	NEK1
	WFDC2
	RP11-356I2.4
	GTF2IRD2B
	URAHP
	PRCD
	LY6G5B
	AC003104.1
	AC005154.7
	NBEA
	EHBP1
	ZNF385B
	CCL26
	MAPKBP1
	RP11-148L24.1
	RP11-755F10.3
	WWC1
	MIR497HG
	CTB-50L17.8
	ZNF83
	CTA-363E19.2
	MYOCD
	GDNF-AS1
	DNM1P51
	RP11-64K12.8
	C1orf210
	ERMARD
	LHX9
	FAM178A
	MYH3
	NEURL4
	NDRG2
	KB-1572G7.3
	TRIM52
	TUBE1
	CASC15
	RP11-73M7.6
	RP5-855D21.3
	DENND4A
	CDC20
	SAMD10
	RP11-73M18.8
	NDUFA6-AS1
	SPG7
	GATA4
	PRICKLE2-AS1
	DSP
	RP3-368A4.6
	GGNBP2
	TPPP2
	RPL7AP10
	RP13-516M14.1
	RBM5-AS1
	KRT2
	TTYH2
	ST3GAL4
	AC005154.6
	MUM1
	NGF
	PNLIPRP1
	PCDH11X
	KLHDC8A
	PPP4R4
	HRC
	RP11-573M3.3
	LAPTM4B
	RPN1
	RP11-49C9.2
	GOLGA8B
	GPX1
	CELA2A
	IKBKAP
	KLHL3
	RP11-426C22.8
	INPP5B
	TMEM102
	MAOB
	LHCGR
	BEST1
	RP11-524F11.1
	PTPN6
	CTIF
	NR2F2
	PABPC5
	SLC26A10
	RP11-400F19.18
	RP11-645C24.5
	RP11-3B7.1
	CTD-2270P14.1
	RP13-514E23.1
	PCNX
	DOCK10
	CPEB1
	RP11-446H18.6
	ZNF662
	BRCC3P1
	AP000473.5
	HABP4
	NPAP1
	RP11-212I21.4
	L3HYPDH
	TSC1
	PRMT9
	KIF20A
	SLC8B1
	CEP85L
	ZNF10
	CCNL1
	FBXO40
	IGFBP6
	PLA2G4B
	LEFTY2
	HSF4
	HJURP
	RP11-1299A16.3
	AKT3
	RP11-327J17.2
	SETDB2
	HEMK1
	KLF9
	CTD-2378E12.1
	AMT
	NRIP2
	UBE2C
	MMP21
	LUC7L3
	RFTN2
	TNS2
	KCNIP2
	ALG3
	FAM150B
	CTC-479C5.10
	DLK1
	ZDBF2
	CFL1
	RERGL
	BRS3
	DUSP5P1
	PLIN4
	TBX3
	GABBR1
	TUB
	RP4-669P10.20
	HFM1
	SYNGR1
	CEP120
	S100A11
	MYH1
	RASGRF2-AS1
	TUBG2
	CTD-2303H24.2
	CCDC144B
	RGS22
	LINC00598
	BDH2
	KLF2
	C16orf52
	ENG
	LINC00883
	KARSP2
	ZNF274
	CLDN18
	BCL2L1
	PAXBP1-AS1
	SKA1
	RP11-96C23.13
	GNG4
	TTK
	CDK2AP1
	FXYD2
	ZHX3
	AFG3L1P
	RRP7BP
	GGA2
	RP11-677I18.3
	LRFN2
	RP1-172N19.5
	LUC7L
	PLG
	DLGAP5
	MESTP1
	AC018766.4
	KIF18B
	GATM
	APBB1
	RP11-106M3.2
	RP11-268J15.5
	RP13-554M15.2
	RP11-1090M7.1
	RP11-327J17.7
	ACACB
	FOXO1
	WFS1
	ARNTL
	VIP
	LINC00475
	CCDC69
	UIMC1
	LINC00092
	WNT2B
	FAM138B
	RAB8B
	RP11-197N18.2
	RDM1
	ITGA10
	FAM198B
	CASP9
	RP3-402G11.27
	MORF4L2-AS1
	ZNF23
	AC005481.5
	RP11-822E23.6
	CAPS2
	CTC-524C5.2
	TRIM23
	SLC6A16
	MUSTN1
	EDA2R
	PLK5
	ZNF280D
	JAM2
	LINC00926
	CEP55
	RP11-358D17.2
	C9orf72
	EXOC6B
	PNKD
	PKM
	IGFBP4
	PLCL2
	MICU3
	GK5
	DZIP1L
	TRHDE-AS1
	NR4A1
	RP11-323N12.5
	HNRNPH1
	RP11-446H18.5
	RAB40A
	SEMA6A-AS1
	MORC3
	CTC1
	SRSF11
	CTD-2240J17.2
	RHPN1-AS1
	RP11-325K4.2
	SYNE3
	PPWD1
	ZNF300P1
	JUP
	REV1
	LINC00894
	RP11-727A23.1
	FGB
	CEP95
	NOL4L
	STXBP2
	CCNL2
	LAD1
	BUB1B
	ECEL1
	CTB-31O20.4
	PKMYT1
	FAM156B
	AHSA2
	ZDHHC8P1
	ZNF337
	SHPRH
	XPC
	PFN1
	DMRTC1B
	GOLGA8T
	AC093838.4
	RBM39
	TOP2A
	TCEAL2
	RP11-661O13.1
	RP11-788M5.4
	RNF112
	WDFY3-AS2
	E2F2
	TARID
	EXO1
	FGFR1OP2
	TTN
	B3GALT2
	RP11-426C22.1
	DPP3
	RP11-681H18.2
	RP11-651L5.3
	RP11-1081M5.3
	ARHGAP21
	TMEM240
	CENPA
	FNBP4
	C6orf3
	RP11-608O21.1
	MAP7D3
	UBE2T
	STX2
	RP11-748H22.1
	RP11-1081M5.1
	KSR2
	PTOV1-AS2
	PTPRN2
	RP11-317J9.1
	DLEU2L
	DCUN1D4
	MTND5P1
	NICN1
	KANSL1L
	NCAPH
	RP11-722G7.1
	AC131097.4
	MKI67
	RBFOX2
	RHOJ
	JAK2
	RP11-261C10.5
	MAPK8IP3
	MFSD6L
	MPRIP
	RP11-27G14.4
	RP11-544L8__B.4
	FRRS1L
	ARMCX1
	PKP3
	AMZ2P1
	GTF2IRD2
	LL0XNC01-36H8.1
	ADAMTS4
	MSTO2P
	RP11-203M5.7
	DEF8
	ATRNL1
	PLA2G2A
	USP6
	HS6ST2
	KIF14
	RRM2
	NR2F6
	AC000078.5
	ANKS3
	NXF1
	RP5-1054A22.4
	YTHDC1
	TPT1-AS1
	PPP4C
	MDGA1
	ESCO2
	CDCA5
	TOM1L2
	FHOD1
	DNM1P46
	TAS2R20
	GAPDH
	KB-1517D11.4
	PARM1
	ADAMTS5
	CDK5RAP3
	ARHGAP8
	POU5F1P3
	PBK
	RP11-762L8.6
	MSLN
	PKMP3
	RP11-66N24.3
	ANKRD10-IT1
	FAT4
	ACAP3
	SFMBT2
	SRRM1
	ZNF638
	ITGA8
	SPARCL1
	AP001476.2
	MYH14
	RP11-449J21.5
	METAP1D
	PAPSS2
	ENPP6
	WDR59
	MTRNR2L4
	PTPN21
	PNLIPRP2
	KIF4A
	VDAC1P8
	NEFM
	DPY19L2P4
	GOLGA8A
	CKMT2-AS1
	RP11-433P17.3
	KIF11
	RP3-368A4.5
	RP11-19P22.8
	PMM1
	MYSM1
	RCN1P2
	STK11IP
	AC004623.3
	ECT2
	DEPDC1
	KPNA2
	USP47
	LRRC8E
	LIX1L
	RP3-394A18.1
	DFNA5
	CDK15
	RP11-53M11.5
	HECTD2
	TMEM8B
	GOLGA8O
	RP11-89K11.1
	RP11-844P9.2
	CDH1
	TFPI
	OTUD3
	ZNF331
	NID1
	ZFYVE16
	HOOK1
	ZNF767P
	KHNYN
	TMC4
	PAN2
	EGFR-AS1
	C12orf54
	ADAMTS1
	TMEM51-AS1
	GADD45G
	RABIF
	TMEM91
	GFPT2
	FOXM1
	LRRC2
	AC005104.3
	LSS
	RBM47
	RGS19
	NACC1
	LINC00893
	PI4KAP1
	CCNB2
	CTD-2012K14.5
	SOCS2
	PLA2G1B
	KIAA0101
	ESRP2
	KIF18A
	RP11-45A17.4
	RP11-203J24.9
	PIGL
	BNC2
	KB-1269D1.8
	INSR
	RP11-170N16.3
	N4BP2L1
	ARGLU1
	BUB1
	ZC3H12B
	RP11-206L10.3
	DFNB31
	GOLGA8K
	MTERF4
	ZNF226
	CEBPB-AS1
	RP11-2C24.7
	USP43
	RP1-225E12.2
	TMEM185B
	RP11-69E11.4
	C6
	PPP1R12C
	TYRO3
	CTNNAL1
	ZSWIM5
	PWAR5
	IQGAP3
	LENG8
	CRB3
	CTD-2396E7.11
	RP11-32B5.1
	TXLNB
	FTOP1
	CMTM8
	ENPP7P10
	MTCH2
	ADCY2
	RP11-894P9.1
	ERICH6B
	OXCT2P1
	HYI
	OTUB1
	IGIP
	MELK
	CRIPAK
	CDC45
	SPG20
	DIAPH3
	GLUL
	ZNF518A
	ST13P15
	OR7E14P
	JPH4
	LRRC8D
	ATP8B2
	CHD1
	CDO1
	HELQ
	AURKB
	MND1
	SORT1
	SAPCD2
	UFSP2
	DNM1P41
	RP11-348N5.7
	FRA10AC1
	SOX17
	COL14A1
	EPS8L1
	AC005253.2
	MYCBPAP
	PRDX3P1
	DENND5B
	MIF
	NFASC
	RP11-497E19.1
	LYRM9
	CH507-513H4.4
	CH507-513H4.6
	CH507-513H4.3
	DDHD1
	MRPS31P5
	RP11-455O6.9
	FEZ1
	LDB3
	FHL2
	AC005519.4
	NAPB
	ASS1
	COL27A1
	LOR
	LRRTM3
	PPP1R14B
	PRRG2
	CHMP4C
	C1orf132
	EPS8
	STRBP
	MGEA5
	NPIPP1
	SH3D19
	MAP4K5
	ANKRD35
	CHGB
	ADRA1A
	MITF
	BIRC5
	RIMKLBP2
	TCTE3
	RP11-736K20.4
	GABARAPL1
	NCAPG
	C2CD4D
	C15orf59
	SVIL
	BSPRY
	CTD-3076O17.1
	RP11-490B18.6
	MTX3
	OR2A1
	ST6GALNAC6
	TMEM125
	NUAK2
	AC114730.11
	CCDC66
	FAM184A
	PLXDC1
	CLSPN
	ARHGEF6
	MYH7
	DMPK
	PHACTR3
	COL6A4P2
	MRGPRF
	SLC29A2
	BLM
	SUN2
	HEXDC
	ADAMTSL4
	ASPRV1
	BTN2A3P
	SMC5
	POFUT2
	MPHOSPH8
	PLCL1
	MGARP
	FAM229A
	GSTM3
	KIAA0408
	RP11-1391J7.1
	CTD-2224J9.8
	MAGOH2P
	CTD-2311M21.2
	NLRP1
	GREB1
	AC012123.1
	TMOD2
	EXOC3L1
	CELF2
	PPARG
	MCM2
	RP11-79D8.2
	RHBDF1
	ANKDD1A
	ZNF638-IT1
	MIR3648-2
	MIR3648-1
	PTPRVP
	RP5-1120P11.1
	CORO2A
	AFF1
	CPSF6
	SERPIND1
	MAPRE3
	RP11-45M22.2
	CASC5
	RP11-229O3.1
	POLDIP3
	ERN1
	TAL1
	KSR1
	TPCN2
	KLF5
	RAMP2-AS1
	SYNE2
	RP11-44D5.1
	CLEC1A
	MAF
	CTC-366B18.4
	FAM219B
	RIPK4
	VAMP2
	RP11-787I22.3
	RP11-1060G2.2
	RP11-73M18.6
	CCDC93
	RP11-579D7.8
	MYL2
	CELSR2
	ATP10D
	SIDT2
	ZFP28
	RP11-395I6.3
	ERCC6L2
	OSR2
	NFIL3
	SLC6A1
	RTTN
	LEPR
	RANP4
	CXorf23
	RP11-94C24.8
	CDT1
	ANKRD10
	FGA
	LRP2BP
	SPATA9
	DDIAS
	RP11-388C12.8
	NUDT10
	HES7
	CPQ
	LINC00672
	CTC-529I10.2
	SERHL2
	CTRB2
	RP11-789C17.1
	HMGN2P15
	ATG2B
	HLA-F-AS1
	RP3-402G11.25
	BBS7
	RP11-359E3.4
	RNASEL
	STAG3L5P
	GUCA1B
	RP11-59C5.3
	PRR11
	LINC00506
	ING5
	DYNC2H1
	KLHL4
	TCEB1P19
	ARHGEF25
	ERRFI1
	XIRP2
	RASAL1
	RP11-30L15.4
	AKR1C1
	RP11-2C24.5
	ZEB2-AS1
	PITPNM3
	POC1A
	CMAHP
	KB-208E9.1
	SLMO2
	GS1-293C5.1
	HNRNPH3
	RP11-177G23.1
	CLASRP
	DDR2
	BZRAP1
	RP1-34H18.1
	C20orf194
	SOCS2-AS1
	NDEL1
	RP11-535A5.1
	KLF4
	LRRC37B
	RP1-131F15.2
	RP11-1260E13.4
	UVSSA
	CDCA2
	TK1
	SLC9A5
	FAM136A
	GRTP1-AS1
	LL0XNC01-116E7.2
	ABI3BP
	RP11-1081M5.2
	SLC19A2
	PLP1
	CYBA
	PSMB2
	CAB39L
	NR2F1
	PPT2
	SERP2
	MOV10L1
	LINC01359
	CYP11A1
	CTD-2591A1.1
	SLC34A2
	C4B-AS1
	C4A-AS1
	AC093642.3
	CD302
	ASF1B
	C6orf201
	FAM46A
	USP15
	LTB4R2
	TK2
	ACTN2
	CTC-490E21.11
	ARHGEF28
	RP11-70L8.4
	RP11-333E1.2
	TARSL2
	SYNM
	CDK1
	AUNIP
	HMMR
	RP11-972P1.7
	P2RY1
	RBPMS
	MYH2
	ZNF37BP
	ASPM
	RACGAP1
	CAMK1G
	CTD-2547G23.4
	LINC-PINT
	PROX2
	RP11-68L18.1
	OLA1
	ZNF594
	LPIN1
	RP11-506F3.1
	CELSR1
	MYCBP2
	ST13
	TRMU
	F2RL1
	RP11-333E1.1
	DHX38
	DFNB59
	MYBL2
	KIAA1211L
	SPAG5-AS1
	ABCC8
	CAMK1
	FAM83H-AS1
	TSC22D3
	DAPK1
	RP4-781K5.2
	RP11-585P4.6
	RP11-903H12.5
	RCC2
	SYK
	FAM83D
	RP11-429J17.7
	FSHR
	TMPRSS3
	TEF
	PDXDC2P
	LINC00205
	FGL1
	BCL2
	PLS1
	RUFY2
	HSPB6
	LINC01128
	PHF10
	AMY2A
	CAMSAP3
	FAM122C
	CCDC64B
	FFAR1
	CTRL
	RP11-379B18.5
	RP11-392O17.2
	RP3-325F22.5
	GALNT10
	LINC01088
	HERC2P2
	CTD-3193K9.4
	PTCHD3P1
	SMOC2
	RP11-359K18.4
	GS1-358P8.4
	MEF2C
	RP11-307B6.3
	RP11-395N3.2
	MYH7B
	RP11-1149O23.3
	MAMDC2-AS1
	ADGRG1
	LINC01224
	PDCL3P4
	LINC00574
	SH3BP5
	CTC-301O7.4
	MSS51
	ARPC5
	PCNXL4
	RP11-7K24.3
	NAT8
	PGR
	RAB19
	ZDHHC12
	CALCOCO1
	CDAN1
	DCLK1
	RP11-508N22.12
	LINC01132
	SLC12A4
	MAST2
	AC093110.3
	TRMT10B
	CTD-2184D3.7
	UBALD2
	ZNF695
	RP11-582J16.5
	ABCD4
	RP11-311P8.2
	APOA1BP
	GS1-114I9.1
	RP11-416A14.1
	TMEM139
	DBH-AS1
	ATAD2B
	STXBP5-AS1
	SLC2A1
	NUF2
	RP4-798A10.2
	RP11-373D23.2
	PON3
	RTN3
	RP11-230F18.5
	IGFBP5
	U47924.27
	ABCB1
	UNKL
	ZRANB2
	RP11-549J18.1
	CDCA8
	IGSF9
	KLK8
	CTD-2196E14.6
	COX5B
	RP11-97O12.7
	CDADC1
	CTD-3126B10.2
	UNC93B1
	CD22
	HMGB3
	CYP46A1
	RP11-562A8.4
	GPR88
	FAM111B
	XPR1
	KRT8P3
	RTKN
	CRABP2
	LYSMD4
	RP11-260M19.2
	NDUFS8
	C7
	TSPAN15
	ZNF431
	CNNM1
	CES5AP1
	ING2
	RP11-426C22.5
	AP002954.3
	TJP3
	SHROOM3
	ATP5C1
	RP11-230C9.2
	NKAPL
	LINC00222
	NPPA
	CHRM3-AS2
	JMY
	ZNF333
	NADK2-AS1
	ABCG2
	CENPM
	LRRN3
	TUBA1B
	CLCN6
	AC026904.1
	CYP4F12
	SPACA6P
	GINS1
	AC026150.8
	NBPF10
	RCAN3
	RP5-1126H10.2
	RAD51
	ALDH18A1
	NIPSNAP3B
	ATP5J2
	CHD2
	AF001548.3
	LINC00982
	TIMMDC1
	PTTG1
	VANGL1
	CYP2A7
	RP11-44F14.6
	SREK1
	C9orf16
	RPL29P11
	SLK
	MAN1C1
	SNED1
	CELA3B
	ZWINT
	NR5A1
	PLCG1-AS1
	PRR7
	C20orf24
	MCUR1
	SAFB
	SMYD4
	FLNB-AS1
	PUF60
	ZNF32-AS2
	AC104654.2
	OR7E12P
	AF131216.6
	CTD-2010I16.1
	RP11-137N23.1
	RP11-826N14.2
	OGT
	TTC8
	GIPC1
	TNRC6A
	CH17-472G23.4
	RP11-334J6.7
	DTWD1
	SRSF4
	FGG
	FAM153C
	PTGS1
	SH3GL1P1
	POLQ
	HIST1H4C
	RP3-439F8.1
	ABHD11
	APBB2
	NLGN2
	LINC00890
	CARF
	ACADVL
	ESPL1
	NISCH
	AC006449.2
	ZC3H7A
	LZTR1
	DDIT4
	SOX10
	N6AMT1
	RP11-517I3.2
	SERINC2
	RP11-5C23.2
	PCDHB15
	CTD-2587M2.1
	ZNF491
	MINK1
	GPR39
	STX16
	CTD-3193K9.3
	MUC1
	NPM1P26
	KLF8
	RAD54L
	EME2
	STAG3L5P-PVRIG2P-PILRB
	CTD-2027I19.2
	DEPDC1B
	GARNL3
	RASGRP2
	RP11-499P20.2
	RPL23AP1
	RP11-98D18.9
	ENPP7P2
	C8orf46
	CASD1
	CACTIN-AS1
	RP13-516M14.8
	TRIM73
	PPP4R1L
	ST13P3
	MAPK10
	TULP2
	SF3B4
	MAB21L1
	PCGF3
	LRRC37A17P
	EP400NL
	COL4A4
	SUN1
	PKD1P6
	RSAD1
	ALMS1P
	AC009120.6
	CTD-2267D19.1
	UHRF1
	UPB1
	LRP5L
	CDH19
	TMEM204
	CTD-3193K9.11
	MT-RNR2
	CFH
	RP11-1081L13.4
	SPC25
	KRT19
	NINL
	PITRM1-AS1
	SLC17A3
	XXbac-BPGBPG55C20.1
	TMEM262
	LDB2
	CTD-2510F5.4
	AHI1
	INO80D
	SPATA41
	RP11-286N22.14
	SH3BGRL3
	BRI3BP
	ANXA6
	NR1D1
	GIGYF1
	RP11-379F4.8
	SLPI
	RAD51AP1
	RP11-182J1.17
	RP11-734K2.4
	AC016722.4
	UBR1
	PCSK5
	FOXN3
	RP11-57A19.2
	MCM4
	PRCC
	NDC80
	NRN1L
	EDNRA
	PIGG
	CCNT2
	OST4
	IDH2
	GATA6-AS1
	SLC12A8
	C5
	RP11-7F17.8
	AARSD1
	SPC24
	SGK1
	OBSL1
	LA16c-380H5.5
	GATAD1
	FNDC5
	PARD6B
	DENND2D
	ATP6V0C
	PYGO1
	TIGD7
	PCF11
	PAX8
	KB-1572G7.2
	KIF15
	CTD-3035K23.3
	RP4-530I15.9
	SCAMP3
	SGPL1
	RP11-861E21.2
	AC006042.8
	RP1-266L20.9
	ZNF516
	DRICH1
	MCCC1-AS1
	RTKN2
	CRIP2
	ZNF204P
	CTB-12O2.1
	CACTIN
	LSM4
	MIB2
	CAPG
	RP11-532F12.5
	MYO15A
	KRT86
	C14orf28
	KB-431C1.5
	SOX9
	AGAP9
	DMD
	TIMP2
	CCNB1
	ILF2
	RP11-465B22.8
	FXYD6
	GTSE1
	RCAN2
	LINC01018
	RP11-295P9.3
	FLAD1
	SERPINF2
	RP1-292L20.3
	DPY19L1P1
	PARPBP
	RP11-304L19.4
	SLC30A10
	MDN1
	ICA1L
	FAM13A
	ARL10
	GABPB2
	ACCS
	CTD-2054N24.2
	NR4A3
	CXADR
	RP11-439E19.10
	RAB42
	MYO5B
	ARHGAP11A
	LYPLA1
	NAA16
	GPR19
	AC005517.3
	RP11-554A11.9
	CEP44
	RYR2
	CD74
	ARHGEF7
	AC092881.1
	RP11-303E16.2
	LINC01140
	TMEM238
	OR5BK1P
	ENOSF1
	SMARCA1
	NRAS
	TAS2R19
	PKDCC
	FAM72D
	PCDHB4
	HSPA12B
	TNNC2
	SSX2IP
	COPE
	VIM
	FOLR1
	DGKH
	CFAP44
	FRAT2
	BPI
	IRF6
	SOWAHB
	RP5-1165K10.2
	MCM10
	EHF
	STK19
	PROX1-AS1
	SPINT2
	AP1S3
	ANK2
	LSM12
	EBF1
	PRSS35
	RP11-520H14.7
	MARS2
	NUP210
	EVPL
	RBM19
	RP11-230C9.4
	ANKAR
	RP4-758J24.6
	GSG2
	CKAP2
	LURAP1
	RP11-582J16.4
	PRICKLE2
	NBPF9
	MANEA-AS1
	RP11-999E24.3
	KIF2C
	SMG6
	CTD-2033D15.2
	RN7SL608P
	LDHD
	XXbac-BPG299F13.17
	CALCOCO2
	RP11-278C7.1
	KIAA2013
	RP11-96C23.11
	B3GAT2
	TFG
	HSD17B1P1
	RP11-258F1.1
	FP325317.1
	ARF6
	PPFIA2
	DPF3
	CWC25
	MAP7
	RP11-96C23.14
	ANKZF1
	TRH
	SMPD3
	FCHSD1
	FAAH2
	CTD-2035E11.5
	MROH7
	PHLPP2
	CMB9-55A18.1
	PDE8A
	INMT
	CDKN1A
	TAZ
	UQCRC1
	SH3GL1P2
	SORCS3
	SHC2
	CLK3
	CDCP1
	APOD
	MLK7-AS1
	CCDC144CP
	STIL
	EFEMP1
	TNFSF12
	AC006946.17
	TNFSF15
	DLG4
	TAGLN2
	FAM49B
	ZZEF1
	WNK4
	TRIP10
	RP11-6L6.4
	SENP6
	C2CD2
	SPATA25
	C16orf86
	ADAM20P1
	KRT8P10
	TMEM72-AS1
	EDRF1-AS1
	CENPF
	MSL1
	RP11-147L13.8
	LHFP
	FAM118A
	E2F3
	C16orf45
	AC108488.4
	RP4-635E18.8
	FSTL3
	MAP3K4
	RBM33
	RP11-815I9.4
	ZBTB37
	SLC16A4
	GAB1
	MYOZ2
	TMEM255A
	CCDC180
[truncated: 15,068 more rows]
